# Supplementary material for: Occupational respiratory symptoms and associated factors among street sweepers in low- and middle-income countries: A systematic review and meta-analysis
Source: PLoS One. 2025 Apr 9;20(4):e0320237. doi: 10.1371/journal.pone.0320237 (PMC11981149; doi:10.1371/journal.pone.0320237)
Supplement: S2 File — (XLSX) [file pone.0320237.s002.xlsx]

## Sheet: Sheet1
S.no	Study	Included ?	Reasons for exclusion
1	Kumie A, Wakuma S, Bråtveit M, Deressa W, Mamuya S, Teshome B, et al. Dust exposure levels among treet sweepers in Bole Sub-City, Addis Ababa, Ethiopia. Ethiop J Health Dev. 2017;31(4):236–243.	No	Outcome diffrence
2	Kahraman H, Sucakli MH, Kilic T, Celik M, Koksal N, Ekerbicer HC. Longitudinal pulmonary functional loss in cotton textile workers: a 5-year follow-up study. Med Sci Monit. 2013;19:1176	No	population difference
3	Woldeyohannes M, Bergevin Y, Mgeni AY, Theriault G. Respiratory problems among cotton textile mill workers in Ethiopia. Br J Ind Med. 1991; 48110-48115.	No	population difference
4	Farooque MI, Khan B, Aziz F, et al. Byssinosis: as seen in cotton spinning mill workers of Karachi. J Pak Med Assoc. 2008;58:95.Priyanka VP, Kamble R. Occupational health hazards in street sweepers of Chandrapur city, central India. Int J Environ. 2017;6(2):9–18. https://doi.org/10.3126/ije.v6i2.17358	No	population difference
5	Gizaw Z, Yifred B, Tadesse T. Chronic respiratory symptoms and associated factors among cement factory workers in Dejen town, Amhara regional state, Ethiopia, 2015. Multidiscip Respir Med. 2016;11:13.	No	population difference
6	Kim V, Criner GJ. Chronic bronchitis and chronic obstructive pulmonary disease. Am J Respir Crit Care Med. 2013;187:228-237.	No	outcome difference
7	Gizaw Z, Yifred B, Tadesse T. Chronic respiratory symptoms and associated factors among cement factory workers in Dejen town, Amhara regional state, Ethiopia, 2015. Multidiscip Respir Med. 2016;11:13.	No	population difference
8	Christiani DC, Eisen EA, Wegman DH, et al. Respiratory disease in cotton textile workers in the People’s Republic of China: I. Respiratory symptoms. Scand J Work Environ Health. 1986;12:40-45	No	population difference
9	Wang X, Zhang H-X, Sun B-X, et al. Cross-shift airway responses and longterm decline in FEV1 in cotton textile workers. Am J Respir Crit Care Med. 2008;177:316-320.	No	population difference
10	Mishra A, Rotti S, Sahai A, Narayan K. Byssinosis among male textile workers in Pondicherry: a case-control study. Natl Med J India. 2003;16:70-72.	No	population difference
11	Zeleke ZK MB, Bråtveit M. Lung function reduction and chronic respiratory symptoms among workers in the cement industry: a follow up study. BMC Pulm Med. 2011;11:50	No	outcome difference
12	Memon I, Panhwar A, Rohra DK, Azam SI, Khan N. Prevalence of byssinosis in spinning and textile workers of Karachi, Pakistan. Arch Environ Occup Health. 2008;63:137-142.	No	outcome difference
13	Lagiso ZA, Mekonnen WT, Abaya SW, Takele AK, Workneh HM. Chronic respiratory symptoms, lung function and associated factors among flour mill factory workers in Hawassa city, southern Ethiopia: “comparative cross-sectional study”. BMC Public Health. 2020;20:1-9.	No	outcome difference
14	Merenu IA, Mojiminiyi F, Njoku CN, Ibrahim M. The effect of chronic cement dust exposure on lung function of cement factory workers in Sokoto, Nigeria. Afr J Biomed Res. 2007;10:139-143.	No	population difference
15	Tungu AM, Bråtvei M, Mamuya SH, Moen BE. Reduction in respiratory symptoms among cement workers: a follow-up study. Occup Med. 2015;65: 57-60.	No	outcome difference
16	Christiani DC, Wang X-R, Pan L-D, et al. Longitudinal changes in pulmonary function and respiratory symptoms in cotton textile workers. Am J Respir Crit Care Med. 2001;163:847-853.	No	population difference
17	Biru K, Jima A, Abeya S. Prevalence of Chronic Energy Malnutrition and maternal health service utilizations among lactating mothers in Adama district, Oromia Region, Eastern Ethiopia. J Food Process Technol. 2017;8:1-5.	No	population difference
18	Ewis AA, Mohamed ES, Rahma MA, Hifnawy TM, Arafat A. Occupational health-related morbidities among street sweepers and waste collectors at Beni- Suef, Egypt. Egyptian J Occup Med. 2013;37:79-94.	No	population difference
19	Johnson OE, John UA. Occupational hazards and health problems among street sweepers in Uyo, Nigeria. Ibom Med J. 2020;13:90-100.	No	population difference
20	Patil PV, Kamble R. Occupational health hazards in municipal solid waste collecting workers of Chandrapur city, Central India. Int J Environ. 2017;6:46-57	No	population difference
21	Mariano LA, Matias AC. Prevalence and risk factors of respiratory problems among solid waste collectors in the Philippines. In: International Conference on Applied Human Factors and Ergonomics, 2017. Springer; 2017:82-89.	No	population difference
22	Manaye E, Manaye Y, Birkie M. Magnitude and risk factors of chronic respiratory symptoms among municipal street sweepers in Dessie and Kombolcha City, Northeast, Ethiopia: Cross-sectional study. SAGE Open Med. 2022;10:8.	No	outcome difference
23	Asfaw S, Enquselassie F, Tefera Y, Gizaw M, Wakuma S, Woldemariam M. Determinants of chronic respiratory symptoms among pharmaceutical factory workers. J Trop Med. 2018;2018:3815689.	No	Outcome diffrence
24	Habybabady RH, Sis HN, Paridokht F, et al. Effects of dust exposure on the respiratory health symptoms and pulmonary functions of street sweepers. Malays J Med Sci. 2018;25:76-84.	No	population difference
25	Mishra T, Sukhsohale N, Mankeshwar R. Occupational health morbidities and associated socio-demographic variables among street sweepers in a metropolitan city. Int J Community Med Public Health. 2020;7:4001.	No	population difference
26	Salvaraji L, Jeffree MS, Avoi R, Akhir HM, Rahim SSSA, Lukman KA. Respiratory symptoms among domestic waste collectors. Medeni Med J. 2020; 35:304.	No	population difference
27	Dalju I, Dessie A, Bogale L, Mekonnen TH. Occupational risk factors associated with respiratory symptoms among tannery workers in Mojo town, Southeast Ethiopia, 2018: a comparative cross-sectional study. Multidiscip Respir Med. 2019;14:1-10.	No	population difference
28	Eneyew B, Sisay T, Gizeyatu A, Lingerew M, et al. Prevalence and associated factors of acute respiratory infection among street sweepers and door-to-door waste collectors in Dessie City, Ethiopia: a comparative cross-sectional study. PLOS ONE. 2021;16:e025162	No	outcome difference
29	Gizaw Z, Yifred B, Tadesse T. Chronic respiratory symptoms and associated factors among cement factory workers in Dejen town, Amhara regional state, Ethiopia, 2015. Multidiscip Respir Med. 2016;11:13.	No	population difference
30	Hansen J, Ivens UI, Breum NO, et al. Respiratory symptoms among Danish waste collectors. Ann Agric Environ Med. 1997;4:69-74.	No	population difference
31	Wang X, Eisen E, Zhang H, et al. Respiratory symptoms and cotton dust exposure; results of a 15 year follow up observation. Occup Environ Med. 2003;60:935-941.	No	population difference
32	Ryan H, Trosclair A, Gfroerer J. Adult current smoking: differences in definitions and prevalence estimates—NHIS and NSDUH, 2008. J Environ Public Health. 2012;2012:918368.	No	population difference
33	Mariano1 LA, Matias AC. Prevalence and risk factors of respiratory problems among solid waste collectors in the Philippines. In Freund L, Cellary W, eds. Advances in The Human Side of Service Engineering. AHFE 2017. Advances in Intelligent System Springer; 2018	No	outcome difference
34	Emiru Z, Gezu M, Chichiabellu TY, Dessalegn L, Anjulo AA. Assessment of respiratory symptoms and associated factors among solid waste collectors in Yeka Sub City, Addis Ababa, Ethiopia. J Public Health Epidemiol. 2017;9:189-197.	No	outcome difference
35	Sahni S, Talwar A, Khanijo S, Talwar A. Socioeconomic status and its relationship to chronic respiratory disease. Adv Resp Med. 2017;85:97-108.	No	outcome difference
36	Alemseged EA, Takele AK, Zele Y, et al. Assessment of chronic respiratory health symptoms and associated factors among flour mill factory workers in Addis Ababa, Ethiopia, 2019: a cross-sectional study. J Asthma Allergy. 2020;13:483.	No	outcome difference
37	Awoke TY, Takele AK, Mekonnen WT, et al. Assessment of dust exposure and chronic respiratory symptoms among workers in medium scale woodwork factories in Ethiopia; a cross sectional study. BMC Public Health. 2021; 21:1-12	No	outcome difference
38	Fentie D, Mulat E, Reta W. Assessment of respiratory symptoms among woodworkers in Jimma Town, Southwest Ethiopia, a comparative cross-sectional study. Biomed J Sci Techn Res. 2019;18:13425-13430.	No	outcome difference
39	Garshick E, Segal MR, Worobec TG, Salekin CM, Miller MJ. Alcohol consumption and chronic obstructive pulmonary disease. Am J Respir Crit Care Med. 1989;140:373-379	No	population difference
40	Asgedom AA, Bråtveit M, Moen BE (2019) High prevalence of respiratory symptoms among particleboard workers in Ethiopia: a cross-sectional study. Int J Environ Res Public Health 16:2158	No	outcome difference
41	Osman E, Pala K (2009) Occupational exposure to wood dust and health effects on the respiratory system in a minor industrial estate in Bursa/Turkey. Int J Occup Med Environ Health 22:4	No	outcome difference
42	sarić M, Lučić-Palaić S, Horton RJ. Chronic nonspecific lung disease and alcohol consumption. Environ Res. 1977;14:14-21.	No	outcome difference
43	Rosenberg C, Liukkonen T, Kallas-Tarpila T et al (2002) Monoterpene and wood dust exposures: work-related symptoms among Finnish sawmill workers. Am J Ind Med 41:38–53	No	population difference
44	Alonso-Sardón M, Chamorro A-J, Hernández-García I et al (2015) Association between occupational exposure to wood dust and cancer: a systematic review and meta-analysis. PLoS ONE 10:e0133024	No	outcome difference
45	Schlünssen V, Schaumburg I, Andersen N et al (2002) Nasal patency is related to dust exposure in woodworkers. Occup Environ Med 59:23–29	No	population difference
46	Bosan I, Okpapi J (2004) Respiratory symptoms and ventilatory function impairment among wood workers in the Savannah Belt of Northern Nigeria	No	population difference
47	Nihlen U, Greiff LJ, Nyberg P, Persson CGA, Andersson M. Alcohol-induced upper airway symptoms: prevalence and co-morbidity. Respir Med. 2005;99: 762-769.	No	outcome difference
48	Badirdast P, Azari MR, Salehpour S et al (2017) The effect of wood aerosols and bioaerosols on the respiratory systems of wood manufacturing industry workers in Golestan Province. Tanaffos 16:53	No	outcome difference
49	Bhatti P, Newcomer L, Onstad L et al (2011) Wood dust exposure and risk of lung cancer. Occup Environ Med 68:599–604	No	Outcome diffrence
50	Ennin IE, Adzaku FK, Dodoo D et al (2015) A study of lung function indices of woodworkers at the Accra timber market in Ghana. Donnish J Med Med Sci 2:120–124	No	population difference
51	Ayalew E, Gebre Y, De Wael K (2015) A survey of occupational exposure to inhalable wood dust among workers in small-and mediumscale wood-processing enterprises in Ethiopia. Ann Occup Hyg 59:253–257	No	population difference
52	Færden K, Brit Lund M, Mogens Aaløkken T et al (2014) Hypersensitivity pneumonitis in a cluster of sawmill workers: a 10-year follow-up of exposure, symptoms, and lung function. Int J Occup Environ Health 20:167–173	No	population difference
53	Chaiear N, Ngoencharee J, Saejiw N (2018) Respiratory symptoms and pulmonary function among workers in a rubber wood Sawmill Factory in Thailand. Am J Public Health Res 6:65–71	No	population difference
54	Soongkhang I, Laohasiriwong W (2015) Respiratory tract problems among wood furniture manufacturing factory workers in the northeast of Thailand. Kathmandu Univ Med J 13:125–129	No	outcome difference
55	Thepaksorn P, Fadrilan-Camacho VFF, Siriwong W (2017) Respiratory symptoms and ventilatory function defects among Para rubber wood sawmill workers in the South of Thailand. Hum Ecol Risk Assess Int J 23:788–797	No	population difference
56	Bislimovska D, Petrovska S, Minov J (2015) Respiratory symptoms and lung function in never-smoking male workers exposed to hardwood dust. Open Access Macedonian J Med Sci 3:500	No	population difference
57	Fentie D, Mulat E, Reta W (2019) Assessment of respiratory symptoms among woodworkers in Jimma Town, Southwest Ethiopia, a comparative cross-sectional study. Biomed J Sci Tech Res 18:13425–13430	No	population difference
58	Hämäläinen P, Takala J, Kiat TB (2017) Global estimates of occupational accidents and work-related illnesses 2017. World 2017:3–4 Health and Safety Excutive (2017) Occupational lung disease in Great Britain (Internet). http://w ww.h se.g ov.u k/s tatis tics/c ausd is/ respi ratory- disea ses. pdf	No	population difference
59	Awoke TY, Takele AK, Mekonnen WT et al (2021) Assessment of dust exposure and chronic respiratory symptoms among workers in medium scale woodwork factories in Ethiopia; a cross sectional study. BMC Public Health 21:1–12	No	outcome difference
60	Kauppinen T, Vincent R, Liukkonen T et al (2006) Occupational exposure to inhalable wood dust in the member states of the European Union. Ann Occup Hyg 50:549–561	No	outcome difference
61	Tobin EA, Ediagbonya TF, Okojie OH, Asogun DA (2016) Occupational exposure to wood dust and respiratory health status of sawmill workers in South-South Nigeria. J Pollut Eff Cont 4:154. https:// doi. org/ 10. 4172/ 2375- 4397. 10001 54	No	population difference
62	Jacobsen G, Schlünssen V, Schaumburg I et al (2008) Longitudinal lung function decline and wood dust exposure in the furniture industry. Eur Respir J 31:334–342	No	population difference
63	Kacha Y, Nayak Y, Varu M et al (2014) Effects of wood dust on respiratory functions in saw mill workers. Int J Basic Appl Physiol 3:122–128	No	population difference
64	Löfstedt H, Hagström K, Bryngelsson I-L et al (2017) Respiratory symptoms and lung function in relation to wood dust and monoterpene exposure in the wood pellet industry. Upsala J Med Sci 122:78–84	No	outcome difference
65	Kumie A, Amera T, Berhane K et al (2016) Occupational health and safety in Ethiopia: a review of situational analysis and needs assessment. Ethiopian J Health Dev 30:17–27	No	outcome difference
66	Jacobsen G, Schlünssen V, Schaumburg I et al (2009) Increased incidence of respiratory symptoms among female woodworkers exposed to dry wood. Eur Respir J 33:1268–1276	No	population difference
67	Hosseini KD, Malekshahi Nejad V, Sun H et al (2020) Prevalence of respiratory symptoms and spirometric changes among nonsmoker male wood workers. PLoS ONE 15:e0224860	No	population difference
68	Neghab M, Jabari Z, Kargar Shouroki F (2018) Functional disorders of the lung and symptoms of respiratory disease associated with occupational inhalation exposure to wood dust in Iran. Epidemiol Health 40:e2018031. https:// doi. org/ 10. 4178/ epih. e2018 031	No	outcome difference
69	Mahmood N, Karadaky K, Hussain SA et al (2016) Respiratory function among sawmill workers in different areas of Sulaimani city. Int J 5:351	No	outcome difference
70	Omole JO, Fabunmi AA, Akosile CO (2018) Respiratory function of sawmill workers and their relationship to duration of exposure to wood dust seen in Nigeria. J Environ Occup Health 7:9–16	No	outcome difference
71	Martin JR, Zalk DM (1997) Carpenter shop wood dust control: practical experience to reduce hardwood dust exposures below the American Conference of Governmental Industrial Hygienists Threshold Limit Values. Appl Occup Environ Hyg 12:595–605	No	outcome difference
72	Magagnotti N, Nannicini C, Sciarra G et al (2013) Determining the exposure of chipper operators to inhalable wood dust. Ann Occup Hyg 57:784–792	No	outcome difference
73	Bosan I, Okpapi J (2004) Respiratory symptoms and ventilatory function impairment among wood workers in the Savannah Belt of Northern Nigeria	No	outcome difference
74	Ennin IE, Adzaku FK, Dodoo D et al (2015) A study of lung function indices of woodworkers at the Accra timber market in Ghana. Donnish J Med Med Sci 2:120–124	No	population difference
75	Chaiear N, Ngoencharee J, Saejiw N (2018) Respiratory symptoms and pulmonary function among workers in a rubber wood Sawmill Factory in Thailand. Am J Public Health Res 6:65–71	No	outcome difference
76	Ugheoke AJ, Ebomoyi MI, Iyawe VI (2006) Influence of smoking on respiratory symptoms and lung function indices in sawmill workers in Benin City, Nigeria. Niger J Physiol Sci 21(1–2):49–54. https:// doi. org/ 10. 4314/ njps. v21i1-2. 53957	No	outcome difference
77	Fentie D, Mulat E, Reta W (2019) Assessment of respiratory symptoms among woodworkers in Jimma Town, Southwest Ethiopia, a comparative cross-sectional study. Biomed J Sci Tech Res 18:13425–13430	No	outcome difference
78	Wiggans R, Evans G, Fishwick D et al (2016) Asthma in furniture and wood processing workers: a systematic review. Occup Med 66:193–201	No	population difference
79	Vallières E, Pintos J, Parent M-E et al (2015) Occupational exposure to wood dust and risk of lung cancer in two population-based case–control studies in Montreal, Canada. Environ Health 14:1–9	No	outcome difference
80	Færden K, Brit Lund M, Mogens Aaløkken T et al (2014) Hypersensitivity pneumonitis in a cluster of sawmill workers: a 10-year follow-up of exposure, symptoms, and lung function. Int J Occup Environ Health 20:167–173	No	population difference
81	Kacha Y, Nayak Y, Varu M et al (2014) Effects of wood dust on respiratory functions in saw mill workers. Int J Basic Appl Physiol 3:122–128	No	population difference
82	Ewis AA, Mohamed ES, Rahma MA, et al. Occupational health-related morbidities among street sweepers and waste collectors at Beni-Suef, Egypt. Egypt J Occupat Med 2013; 37(1): 79–94.	No	outcome difference
83	Hosseini KD, Malekshahi Nejad V, Sun H et al (2020) Prevalence of respiratory symptoms and spirometric changes among nonsmoker male wood workers. PLoS ONE 15:e0224860	No	outcome difference
84	Zhu D, Asnani PU, Zurbrügg C, et al. Improving municipal solid waste management in India, 2008, http://www.india environmentportal.org.in/files/swm_in_india.pdf	No	Outcome diffrence
85	Pintakham K and Siriwong W. Prevalence rate and risk factors associated with health hazards to select the magnitude of health problems among street sweepers in Chiang Rai province, Thailand. IOSR-JESTFT 2015; 9(7): 15–18.	No	population difference
86	Hämäläinen P, Takala J, Kiat TB (2017) Global estimates of occupational accidents and work-related illnesses 2017. World 2017:3–4 Health and Safety Excutive (2017) Occupational lung disease in Great Britain (Internet). http://w ww.h se.g ov.u k/s tatis tics/c ausd is/ respi ratory- disea ses. pd	No	population difference
87	Löfstedt H, Hagström K, Bryngelsson I-L et al (2017) Respiratory symptoms and lung function in relation to wood dust and monoterpene exposure in the wood pellet industry. Upsala J Med Sci 122:78–84	No	population difference
88	Omole JO, Fabunmi AA, Akosile CO (2018) Respiratory function of sawmill workers and their relationship to duration of exposure to wood dust seen in Nigeria. J Environ Occup Health 7:9–16	No	population difference
89	Mostafa NS, Abdel-Hamid MA and AlBagoury LS. Workrelated respiratory disorders among street sweepers in Cairo, Egypt, a comparative study. Egypt J Commun Med 2015; 33: 85–97.	No	outcome difference
90	Kumie A, Amera T, Berhane K et al (2016) Occupational health and safety in Ethiopia: a review of situational analysis and needs assessment. Ethiopian J Health Dev 30:17–27	No	population difference
91	Jacobsen G, Schlünssen V, Schaumburg I et al (2008) Longitudinal lung function decline and wood dust exposure in the furniture industry. Eur Respir J 31:334–342	No	population difference
92	Cheru M. Solid Waste Management in Addis Ababa. Metropolia 2016, https://www.theseus.fi/bitstream/handle /10024/121490/Cheru_Meaza.pdf?sequence=1	No	population difference
93	Mahmood N, Karadaky K, Hussain SA et al (2016) Respiratory function among sawmill workers in different areas of Sulaimani city. Int J 5:351	No	population difference
94	Jacobsen G, Schlünssen V, Schaumburg I et al (2009) Increased incidence of respiratory symptoms among female woodworkers exposed to dry wood. Eur Respir J 33:1268–1276	No	outcome difference
95	Mahfuz M, Ahmad T, Ahmad A, et al. Altered pulmonary function among the transport workers in Dhaka City. Health 2014; 6: 2144–2153.	No	outcome difference
96	Neghab M, Jabari Z, Kargar Shouroki F (2018) Functional disorders of the lung and symptoms of respiratory disease associated with occupational inhalation exposure to wood dust in Iran. Epidemiol Health 40:e2018031. https:// doi. org/ 10. 4178/ epih. e2018 031	No	population difference
97	Kauppinen T, Vincent R, Liukkonen T et al (2006) Occupational exposure to inhalable wood dust in the member states of the European Union. Ann Occup Hyg 50:549–561	No	population difference
98	Bender BG, Krishnan JA, Chambers DA, et al. American thoracic society and national heart, lung, and blood institute implementation research workshop report. Ann Am Thorac Soc 2015; 12(12): S213–S221.	No	population difference
99	Bender BG, Krishnan JA, Chambers DA, et al. American thoracic society and national heart, lung, and blood institute implementation research workshop report. Ann Am Thorac Soc 2015; 12(12): S213–S221.	No	population difference
100	Bender BG, Krishnan JA, Chambers DA, et al. American thoracic society and national heart, lung, and blood institute implementation research workshop report. Ann Am Thorac Soc 2015; 12(12): S213–S221.	No	population difference
101	Bender BG, Krishnan JA, Chambers DA, et al. American thoracic society and national heart, lung, and blood institute implementation research workshop report. Ann Am Thorac Soc 2015; 12(12): S213–S221.	No	population difference
102	Bender BG, Krishnan JA, Chambers DA, et al. American thoracic society and national heart, lung, and blood institute implementation research workshop report. Ann Am Thorac Soc 2015; 12(12): S213–S221.	No	population difference
103	Bender BG, Krishnan JA, Chambers DA, et al. American thoracic society and national heart, lung, and blood institute implementation research workshop report. Ann Am Thorac Soc 2015; 12(12): S213–S221.	No	population difference
104	Bender BG, Krishnan JA, Chambers DA, et al. American thoracic society and national heart, lung, and blood institute implementation research workshop report. Ann Am Thorac Soc 2015; 12(12): S213–S221.	No	population difference
105	Bender BG, Krishnan JA, Chambers DA, et al. American thoracic society and national heart, lung, and blood institute implementation research workshop report. Ann Am Thorac Soc 2015; 12(12): S213–S221.	No	population difference
106	Bender BG, Krishnan JA, Chambers DA, et al. American thoracic society and national heart, lung, and blood institute implementation research workshop report. Ann Am Thorac Soc 2015; 12(12): S213–S221.	No	population difference
107	Bender BG, Krishnan JA, Chambers DA, et al. American thoracic society and national heart, lung, and blood institute implementation research workshop report. Ann Am Thorac Soc 2015; 12(12): S213–S221.	No	population difference
108	Bender BG, Krishnan JA, Chambers DA, et al. American thoracic society and national heart, lung, and blood institute implementation research workshop report. Ann Am Thorac Soc 2015; 12(12): S213–S221.	No	population difference
109	Bender BG, Krishnan JA, Chambers DA, et al. American thoracic society and national heart, lung, and blood institute implementation research workshop report. Ann Am Thorac Soc 2015; 12(12): S213–S221.	No	population difference
110	Bender BG, Krishnan JA, Chambers DA, et al. American thoracic society and national heart, lung, and blood institute implementation research workshop report. Ann Am Thorac Soc 2015; 12(12): S213–S221.	No	population difference
111	Bender BG, Krishnan JA, Chambers DA, et al. American thoracic society and national heart, lung, and blood institute implementation research workshop report. Ann Am Thorac Soc 2015; 12(12): S213–S221.	No	population difference
112	Bender BG, Krishnan JA, Chambers DA, et al. American thoracic society and national heart, lung, and blood institute implementation research workshop report. Ann Am Thorac Soc 2015; 12(12): S213–S221.	No	population difference
113	Bender BG, Krishnan JA, Chambers DA, et al. American thoracic society and national heart, lung, and blood institute implementation research workshop report. Ann Am Thorac Soc 2015; 12(12): S213–S221.	No	population difference
114	Bender BG, Krishnan JA, Chambers DA, et al. American thoracic society and national heart, lung, and blood institute implementation research workshop report. Ann Am Thorac Soc 2015; 12(12): S213–S221.	No	population difference
115	Bender BG, Krishnan JA, Chambers DA, et al. American thoracic society and national heart, lung, and blood institute implementation research workshop report. Ann Am Thorac Soc 2015; 12(12): S213–S221.	No	population difference
116	Bender BG, Krishnan JA, Chambers DA, et al. American thoracic society and national heart, lung, and blood institute implementation research workshop report. Ann Am Thorac Soc 2015; 12(12): S213–S221.	No	population difference
117	Bender BG, Krishnan JA, Chambers DA, et al. American thoracic society and national heart, lung, and blood institute implementation research workshop report. Ann Am Thorac Soc 2015; 12(12): S213–S221.	No	population difference
118	Bender BG, Krishnan JA, Chambers DA, et al. American thoracic society and national heart, lung, and blood institute implementation research workshop report. Ann Am Thorac Soc 2015; 12(12): S213–S221.	No	population difference
119	Bender BG, Krishnan JA, Chambers DA, et al. American thoracic society and national heart, lung, and blood institute implementation research workshop report. Ann Am Thorac Soc 2015; 12(12): S213–S221.	No	population difference
120	Bender BG, Krishnan JA, Chambers DA, et al. American thoracic society and national heart, lung, and blood institute implementation research workshop report. Ann Am Thorac Soc 2015; 12(12): S213–S221.	No	population difference
121	Bender BG, Krishnan JA, Chambers DA, et al. American thoracic society and national heart, lung, and blood institute implementation research workshop report. Ann Am Thorac Soc 2015; 12(12): S213–S221.	No	population difference
122	Bender BG, Krishnan JA, Chambers DA, et al. American thoracic society and national heart, lung, and blood institute implementation research workshop report. Ann Am Thorac Soc 2015; 12(12): S213–S221.	No	population difference
123	Bender BG, Krishnan JA, Chambers DA, et al. American thoracic society and national heart, lung, and blood institute implementation research workshop report. Ann Am Thorac Soc 2015; 12(12): S213–S221.	No	population difference
124	Bender BG, Krishnan JA, Chambers DA, et al. American thoracic society and national heart, lung, and blood institute implementation research workshop report. Ann Am Thorac Soc 2015; 12(12): S213–S221.	No	population difference
125	Bender BG, Krishnan JA, Chambers DA, et al. American thoracic society and national heart, lung, and blood institute implementation research workshop report. Ann Am Thorac Soc 2015; 12(12): S213–S221.	No	population difference
126	Bender BG, Krishnan JA, Chambers DA, et al. American thoracic society and national heart, lung, and blood institute implementation research workshop report. Ann Am Thorac Soc 2015; 12(12): S213–S221.	No	population difference
127	Bender BG, Krishnan JA, Chambers DA, et al. American thoracic society and national heart, lung, and blood institute implementation research workshop report. Ann Am Thorac Soc 2015; 12(12): S213–S221.	No	population difference
128	Bender BG, Krishnan JA, Chambers DA, et al. American thoracic society and national heart, lung, and blood institute implementation research workshop report. Ann Am Thorac Soc 2015; 12(12): S213–S221.	No	population difference
129	Bender BG, Krishnan JA, Chambers DA, et al. American thoracic society and national heart, lung, and blood institute implementation research workshop report. Ann Am Thorac Soc 2015; 12(12): S213–S221.	No	population difference
130	Bender BG, Krishnan JA, Chambers DA, et al. American thoracic society and national heart, lung, and blood institute implementation research workshop report. Ann Am Thorac Soc 2015; 12(12): S213–S221.	No	population difference
131	Bender BG, Krishnan JA, Chambers DA, et al. American thoracic society and national heart, lung, and blood institute implementation research workshop report. Ann Am Thorac Soc 2015; 12(12): S213–S221.	No	population difference
132	Bender BG, Krishnan JA, Chambers DA, et al. American thoracic society and national heart, lung, and blood institute implementation research workshop report. Ann Am Thorac Soc 2015; 12(12): S213–S221.	No	population difference
133	Bender BG, Krishnan JA, Chambers DA, et al. American thoracic society and national heart, lung, and blood institute implementation research workshop report. Ann Am Thorac Soc 2015; 12(12): S213–S221.	No	population difference
134	Bender BG, Krishnan JA, Chambers DA, et al. American thoracic society and national heart, lung, and blood institute implementation research workshop report. Ann Am Thorac Soc 2015; 12(12): S213–S221.	No	population difference
135	Bender BG, Krishnan JA, Chambers DA, et al. American thoracic society and national heart, lung, and blood institute implementation research workshop report. Ann Am Thorac Soc 2015; 12(12): S213–S221.	No	population difference
136	Bender BG, Krishnan JA, Chambers DA, et al. American thoracic society and national heart, lung, and blood institute implementation research workshop report. Ann Am Thorac Soc 2015; 12(12): S213–S221.	No	population difference
137	Bender BG, Krishnan JA, Chambers DA, et al. American thoracic society and national heart, lung, and blood institute implementation research workshop report. Ann Am Thorac Soc 2015; 12(12): S213–S221.	No	population difference
138	Bender BG, Krishnan JA, Chambers DA, et al. American thoracic society and national heart, lung, and blood institute implementation research workshop report. Ann Am Thorac Soc 2015; 12(12): S213–S221.	No	population difference
139	Bender BG, Krishnan JA, Chambers DA, et al. American thoracic society and national heart, lung, and blood institute implementation research workshop report. Ann Am Thorac Soc 2015; 12(12): S213–S221.	No	population difference
140	Bender BG, Krishnan JA, Chambers DA, et al. American thoracic society and national heart, lung, and blood institute implementation research workshop report. Ann Am Thorac Soc 2015; 12(12): S213–S221.	No	population difference
141	Bender BG, Krishnan JA, Chambers DA, et al. American thoracic society and national heart, lung, and blood institute implementation research workshop report. Ann Am Thorac Soc 2015; 12(12): S213–S221.	No	population difference
142	Bender BG, Krishnan JA, Chambers DA, et al. American thoracic society and national heart, lung, and blood institute implementation research workshop report. Ann Am Thorac Soc 2015; 12(12): S213–S221.	No	population difference
143	Bender BG, Krishnan JA, Chambers DA, et al. American thoracic society and national heart, lung, and blood institute implementation research workshop report. Ann Am Thorac Soc 2015; 12(12): S213–S221.	No	population difference
144	Bender BG, Krishnan JA, Chambers DA, et al. American thoracic society and national heart, lung, and blood institute implementation research workshop report. Ann Am Thorac Soc 2015; 12(12): S213–S221.	No	population difference
145	Bender BG, Krishnan JA, Chambers DA, et al. American thoracic society and national heart, lung, and blood institute implementation research workshop report. Ann Am Thorac Soc 2015; 12(12): S213–S221.	No	population difference
146	Bender BG, Krishnan JA, Chambers DA, et al. American thoracic society and national heart, lung, and blood institute implementation research workshop report. Ann Am Thorac Soc 2015; 12(12): S213–S221.	No	population difference
147	Bender BG, Krishnan JA, Chambers DA, et al. American thoracic society and national heart, lung, and blood institute implementation research workshop report. Ann Am Thorac Soc 2015; 12(12): S213–S221.	No	population difference
148	Bender BG, Krishnan JA, Chambers DA, et al. American thoracic society and national heart, lung, and blood institute implementation research workshop report. Ann Am Thorac Soc 2015; 12(12): S213–S221.	No	population difference
149	Bender BG, Krishnan JA, Chambers DA, et al. American thoracic society and national heart, lung, and blood institute implementation research workshop report. Ann Am Thorac Soc 2015; 12(12): S213–S221.	No	population difference
150	Bender BG, Krishnan JA, Chambers DA, et al. American thoracic society and national heart, lung, and blood institute implementation research workshop report. Ann Am Thorac Soc 2015; 12(12): S213–S221.	No	population difference
151	Bender BG, Krishnan JA, Chambers DA, et al. American thoracic society and national heart, lung, and blood institute implementation research workshop report. Ann Am Thorac Soc 2015; 12(12): S213–S221.	No	population difference
152	Bender BG, Krishnan JA, Chambers DA, et al. American thoracic society and national heart, lung, and blood institute implementation research workshop report. Ann Am Thorac Soc 2015; 12(12): S213–S221.	No	population difference
153	Bender BG, Krishnan JA, Chambers DA, et al. American thoracic society and national heart, lung, and blood institute implementation research workshop report. Ann Am Thorac Soc 2015; 12(12): S213–S221.	No	population difference
154	Bender BG, Krishnan JA, Chambers DA, et al. American thoracic society and national heart, lung, and blood institute implementation research workshop report. Ann Am Thorac Soc 2015; 12(12): S213–S221.	No	population difference
155	Bender BG, Krishnan JA, Chambers DA, et al. American thoracic society and national heart, lung, and blood institute implementation research workshop report. Ann Am Thorac Soc 2015; 12(12): S213–S221.	No	population difference
156	Bender BG, Krishnan JA, Chambers DA, et al. American thoracic society and national heart, lung, and blood institute implementation research workshop report. Ann Am Thorac Soc 2015; 12(12): S213–S221.	No	population difference
157	Bender BG, Krishnan JA, Chambers DA, et al. American thoracic society and national heart, lung, and blood institute implementation research workshop report. Ann Am Thorac Soc 2015; 12(12): S213–S221.	No	population difference
158	Bender BG, Krishnan JA, Chambers DA, et al. American thoracic society and national heart, lung, and blood institute implementation research workshop report. Ann Am Thorac Soc 2015; 12(12): S213–S221.	No	population difference
159	Bender BG, Krishnan JA, Chambers DA, et al. American thoracic society and national heart, lung, and blood institute implementation research workshop report. Ann Am Thorac Soc 2015; 12(12): S213–S221.	No	population difference
160	Bender BG, Krishnan JA, Chambers DA, et al. American thoracic society and national heart, lung, and blood institute implementation research workshop report. Ann Am Thorac Soc 2015; 12(12): S213–S221.	No	population difference
161	Bender BG, Krishnan JA, Chambers DA, et al. American thoracic society and national heart, lung, and blood institute implementation research workshop report. Ann Am Thorac Soc 2015; 12(12): S213–S221.	No	population difference
162	Bender BG, Krishnan JA, Chambers DA, et al. American thoracic society and national heart, lung, and blood institute implementation research workshop report. Ann Am Thorac Soc 2015; 12(12): S213–S221.	No	population difference
163	Bender BG, Krishnan JA, Chambers DA, et al. American thoracic society and national heart, lung, and blood institute implementation research workshop report. Ann Am Thorac Soc 2015; 12(12): S213–S221.	No	population difference
164	Bender BG, Krishnan JA, Chambers DA, et al. American thoracic society and national heart, lung, and blood institute implementation research workshop report. Ann Am Thorac Soc 2015; 12(12): S213–S221.	No	population difference
165	Bender BG, Krishnan JA, Chambers DA, et al. American thoracic society and national heart, lung, and blood institute implementation research workshop report. Ann Am Thorac Soc 2015; 12(12): S213–S221.	No	population difference
166	Bender BG, Krishnan JA, Chambers DA, et al. American thoracic society and national heart, lung, and blood institute implementation research workshop report. Ann Am Thorac Soc 2015; 12(12): S213–S221.	No	population difference
167	Bender BG, Krishnan JA, Chambers DA, et al. American thoracic society and national heart, lung, and blood institute implementation research workshop report. Ann Am Thorac Soc 2015; 12(12): S213–S221.	No	population difference
168	Bender BG, Krishnan JA, Chambers DA, et al. American thoracic society and national heart, lung, and blood institute implementation research workshop report. Ann Am Thorac Soc 2015; 12(12): S213–S221.	No	population difference
169	Bender BG, Krishnan JA, Chambers DA, et al. American thoracic society and national heart, lung, and blood institute implementation research workshop report. Ann Am Thorac Soc 2015; 12(12): S213–S221.	No	population difference
170	Bender BG, Krishnan JA, Chambers DA, et al. American thoracic society and national heart, lung, and blood institute implementation research workshop report. Ann Am Thorac Soc 2015; 12(12): S213–S221.	No	population difference
171	Bender BG, Krishnan JA, Chambers DA, et al. American thoracic society and national heart, lung, and blood institute implementation research workshop report. Ann Am Thorac Soc 2015; 12(12): S213–S221.	No	population difference
172	Bender BG, Krishnan JA, Chambers DA, et al. American thoracic society and national heart, lung, and blood institute implementation research workshop report. Ann Am Thorac Soc 2015; 12(12): S213–S221.	No	population difference
173	Bender BG, Krishnan JA, Chambers DA, et al. American thoracic society and national heart, lung, and blood institute implementation research workshop report. Ann Am Thorac Soc 2015; 12(12): S213–S221.	No	population difference
174	Bender BG, Krishnan JA, Chambers DA, et al. American thoracic society and national heart, lung, and blood institute implementation research workshop report. Ann Am Thorac Soc 2015; 12(12): S213–S221.	No	population difference
175	Bender BG, Krishnan JA, Chambers DA, et al. American thoracic society and national heart, lung, and blood institute implementation research workshop report. Ann Am Thorac Soc 2015; 12(12): S213–S221.	No	population difference
176	Bender BG, Krishnan JA, Chambers DA, et al. American thoracic society and national heart, lung, and blood institute implementation research workshop report. Ann Am Thorac Soc 2015; 12(12): S213–S221.	No	population difference
177	Bender BG, Krishnan JA, Chambers DA, et al. American thoracic society and national heart, lung, and blood institute implementation research workshop report. Ann Am Thorac Soc 2015; 12(12): S213–S221.	No	population difference
178	Bender BG, Krishnan JA, Chambers DA, et al. American thoracic society and national heart, lung, and blood institute implementation research workshop report. Ann Am Thorac Soc 2015; 12(12): S213–S221.	No	population difference
179	Bender BG, Krishnan JA, Chambers DA, et al. American thoracic society and national heart, lung, and blood institute implementation research workshop report. Ann Am Thorac Soc 2015; 12(12): S213–S221.	No	population difference
180	Bender BG, Krishnan JA, Chambers DA, et al. American thoracic society and national heart, lung, and blood institute implementation research workshop report. Ann Am Thorac Soc 2015; 12(12): S213–S221.	No	population difference
181	Bender BG, Krishnan JA, Chambers DA, et al. American thoracic society and national heart, lung, and blood institute implementation research workshop report. Ann Am Thorac Soc 2015; 12(12): S213–S221.	No	population difference
182	Bender BG, Krishnan JA, Chambers DA, et al. American thoracic society and national heart, lung, and blood institute implementation research workshop report. Ann Am Thorac Soc 2015; 12(12): S213–S221.	No	population difference
183	Bender BG, Krishnan JA, Chambers DA, et al. American thoracic society and national heart, lung, and blood institute implementation research workshop report. Ann Am Thorac Soc 2015; 12(12): S213–S221.	No	population difference
184	Bender BG, Krishnan JA, Chambers DA, et al. American thoracic society and national heart, lung, and blood institute implementation research workshop report. Ann Am Thorac Soc 2015; 12(12): S213–S221.	No	population difference
185	Bender BG, Krishnan JA, Chambers DA, et al. American thoracic society and national heart, lung, and blood institute implementation research workshop report. Ann Am Thorac Soc 2015; 12(12): S213–S221.	No	population difference
186	Bender BG, Krishnan JA, Chambers DA, et al. American thoracic society and national heart, lung, and blood institute implementation research workshop report. Ann Am Thorac Soc 2015; 12(12): S213–S221.	No	population difference
187	Bender BG, Krishnan JA, Chambers DA, et al. American thoracic society and national heart, lung, and blood institute implementation research workshop report. Ann Am Thorac Soc 2015; 12(12): S213–S221.	No	population difference
188	Bender BG, Krishnan JA, Chambers DA, et al. American thoracic society and national heart, lung, and blood institute implementation research workshop report. Ann Am Thorac Soc 2015; 12(12): S213–S221.	No	population difference
189	Bender BG, Krishnan JA, Chambers DA, et al. American thoracic society and national heart, lung, and blood institute implementation research workshop report. Ann Am Thorac Soc 2015; 12(12): S213–S221.	No	population difference
190	Bender BG, Krishnan JA, Chambers DA, et al. American thoracic society and national heart, lung, and blood institute implementation research workshop report. Ann Am Thorac Soc 2015; 12(12): S213–S221.	No	population difference
191	Bender BG, Krishnan JA, Chambers DA, et al. American thoracic society and national heart, lung, and blood institute implementation research workshop report. Ann Am Thorac Soc 2015; 12(12): S213–S221.	No	population difference
192	Bender BG, Krishnan JA, Chambers DA, et al. American thoracic society and national heart, lung, and blood institute implementation research workshop report. Ann Am Thorac Soc 2015; 12(12): S213–S221.	No	population difference
193	Bender BG, Krishnan JA, Chambers DA, et al. American thoracic society and national heart, lung, and blood institute implementation research workshop report. Ann Am Thorac Soc 2015; 12(12): S213–S221.	No	population difference
194	Bender BG, Krishnan JA, Chambers DA, et al. American thoracic society and national heart, lung, and blood institute implementation research workshop report. Ann Am Thorac Soc 2015; 12(12): S213–S221.	No	population difference
195	Bender BG, Krishnan JA, Chambers DA, et al. American thoracic society and national heart, lung, and blood institute implementation research workshop report. Ann Am Thorac Soc 2015; 12(12): S213–S221.	No	population difference
196	Bender BG, Krishnan JA, Chambers DA, et al. American thoracic society and national heart, lung, and blood institute implementation research workshop report. Ann Am Thorac Soc 2015; 12(12): S213–S221.	No	population difference
197	Bender BG, Krishnan JA, Chambers DA, et al. American thoracic society and national heart, lung, and blood institute implementation research workshop report. Ann Am Thorac Soc 2015; 12(12): S213–S221.	No	population difference
198	Bender BG, Krishnan JA, Chambers DA, et al. American thoracic society and national heart, lung, and blood institute implementation research workshop report. Ann Am Thorac Soc 2015; 12(12): S213–S221.	No	population difference
199	Bender BG, Krishnan JA, Chambers DA, et al. American thoracic society and national heart, lung, and blood institute implementation research workshop report. Ann Am Thorac Soc 2015; 12(12): S213–S221.	No	population difference
200	Bender BG, Krishnan JA, Chambers DA, et al. American thoracic society and national heart, lung, and blood institute implementation research workshop report. Ann Am Thorac Soc 2015; 12(12): S213–S221.	No	population difference
201	Bender BG, Krishnan JA, Chambers DA, et al. American thoracic society and national heart, lung, and blood institute implementation research workshop report. Ann Am Thorac Soc 2015; 12(12): S213–S221.	No	population difference
202	Bender BG, Krishnan JA, Chambers DA, et al. American thoracic society and national heart, lung, and blood institute implementation research workshop report. Ann Am Thorac Soc 2015; 12(12): S213–S221.	No	population difference
203	Bender BG, Krishnan JA, Chambers DA, et al. American thoracic society and national heart, lung, and blood institute implementation research workshop report. Ann Am Thorac Soc 2015; 12(12): S213–S221.	No	population difference
204	Bender BG, Krishnan JA, Chambers DA, et al. American thoracic society and national heart, lung, and blood institute implementation research workshop report. Ann Am Thorac Soc 2015; 12(12): S213–S221.	No	population difference
205	Bender BG, Krishnan JA, Chambers DA, et al. American thoracic society and national heart, lung, and blood institute implementation research workshop report. Ann Am Thorac Soc 2015; 12(12): S213–S221.	No	population difference
206	Bender BG, Krishnan JA, Chambers DA, et al. American thoracic society and national heart, lung, and blood institute implementation research workshop report. Ann Am Thorac Soc 2015; 12(12): S213–S221.	No	population difference
207	Bender BG, Krishnan JA, Chambers DA, et al. American thoracic society and national heart, lung, and blood institute implementation research workshop report. Ann Am Thorac Soc 2015; 12(12): S213–S221.	No	population difference
208	Bender BG, Krishnan JA, Chambers DA, et al. American thoracic society and national heart, lung, and blood institute implementation research workshop report. Ann Am Thorac Soc 2015; 12(12): S213–S221.	No	population difference
209	Bender BG, Krishnan JA, Chambers DA, et al. American thoracic society and national heart, lung, and blood institute implementation research workshop report. Ann Am Thorac Soc 2015; 12(12): S213–S221.	No	population difference
210	Bender BG, Krishnan JA, Chambers DA, et al. American thoracic society and national heart, lung, and blood institute implementation research workshop report. Ann Am Thorac Soc 2015; 12(12): S213–S221.	No	population difference
211	Bender BG, Krishnan JA, Chambers DA, et al. American thoracic society and national heart, lung, and blood institute implementation research workshop report. Ann Am Thorac Soc 2015; 12(12): S213–S221.	No	population difference
212	Bender BG, Krishnan JA, Chambers DA, et al. American thoracic society and national heart, lung, and blood institute implementation research workshop report. Ann Am Thorac Soc 2015; 12(12): S213–S221.	No	population difference
213	Bender BG, Krishnan JA, Chambers DA, et al. American thoracic society and national heart, lung, and blood institute implementation research workshop report. Ann Am Thorac Soc 2015; 12(12): S213–S221.	No	population difference
214	Bender BG, Krishnan JA, Chambers DA, et al. American thoracic society and national heart, lung, and blood institute implementation research workshop report. Ann Am Thorac Soc 2015; 12(12): S213–S221.	No	population difference
215	Bender BG, Krishnan JA, Chambers DA, et al. American thoracic society and national heart, lung, and blood institute implementation research workshop report. Ann Am Thorac Soc 2015; 12(12): S213–S221.	No	population difference
216	Bender BG, Krishnan JA, Chambers DA, et al. American thoracic society and national heart, lung, and blood institute implementation research workshop report. Ann Am Thorac Soc 2015; 12(12): S213–S221.	No	population difference
217	Bender BG, Krishnan JA, Chambers DA, et al. American thoracic society and national heart, lung, and blood institute implementation research workshop report. Ann Am Thorac Soc 2015; 12(12): S213–S221.	No	population difference
218	Bender BG, Krishnan JA, Chambers DA, et al. American thoracic society and national heart, lung, and blood institute implementation research workshop report. Ann Am Thorac Soc 2015; 12(12): S213–S221.	No	population difference
219	Bender BG, Krishnan JA, Chambers DA, et al. American thoracic society and national heart, lung, and blood institute implementation research workshop report. Ann Am Thorac Soc 2015; 12(12): S213–S221.	No	population difference
220	Bender BG, Krishnan JA, Chambers DA, et al. American thoracic society and national heart, lung, and blood institute implementation research workshop report. Ann Am Thorac Soc 2015; 12(12): S213–S221.	No	population difference
221	Bender BG, Krishnan JA, Chambers DA, et al. American thoracic society and national heart, lung, and blood institute implementation research workshop report. Ann Am Thorac Soc 2015; 12(12): S213–S221.	No	population difference
222	Bender BG, Krishnan JA, Chambers DA, et al. American thoracic society and national heart, lung, and blood institute implementation research workshop report. Ann Am Thorac Soc 2015; 12(12): S213–S221.	No	population difference
223	Bender BG, Krishnan JA, Chambers DA, et al. American thoracic society and national heart, lung, and blood institute implementation research workshop report. Ann Am Thorac Soc 2015; 12(12): S213–S221.	No	population difference
224	Bender BG, Krishnan JA, Chambers DA, et al. American thoracic society and national heart, lung, and blood institute implementation research workshop report. Ann Am Thorac Soc 2015; 12(12): S213–S221.	No	population difference
225	Bender BG, Krishnan JA, Chambers DA, et al. American thoracic society and national heart, lung, and blood institute implementation research workshop report. Ann Am Thorac Soc 2015; 12(12): S213–S221.	No	population difference
226	Bender BG, Krishnan JA, Chambers DA, et al. American thoracic society and national heart, lung, and blood institute implementation research workshop report. Ann Am Thorac Soc 2015; 12(12): S213–S221.	No	population difference
227	Bender BG, Krishnan JA, Chambers DA, et al. American thoracic society and national heart, lung, and blood institute implementation research workshop report. Ann Am Thorac Soc 2015; 12(12): S213–S221.	No	population difference
228	Bender BG, Krishnan JA, Chambers DA, et al. American thoracic society and national heart, lung, and blood institute implementation research workshop report. Ann Am Thorac Soc 2015; 12(12): S213–S221.	No	population difference
229	Bender BG, Krishnan JA, Chambers DA, et al. American thoracic society and national heart, lung, and blood institute implementation research workshop report. Ann Am Thorac Soc 2015; 12(12): S213–S221.	No	population difference
230	Bender BG, Krishnan JA, Chambers DA, et al. American thoracic society and national heart, lung, and blood institute implementation research workshop report. Ann Am Thorac Soc 2015; 12(12): S213–S221.	No	population difference
231	Bender BG, Krishnan JA, Chambers DA, et al. American thoracic society and national heart, lung, and blood institute implementation research workshop report. Ann Am Thorac Soc 2015; 12(12): S213–S221.	No	population difference
232	Bender BG, Krishnan JA, Chambers DA, et al. American thoracic society and national heart, lung, and blood institute implementation research workshop report. Ann Am Thorac Soc 2015; 12(12): S213–S221.	No	population difference
233	Bender BG, Krishnan JA, Chambers DA, et al. American thoracic society and national heart, lung, and blood institute implementation research workshop report. Ann Am Thorac Soc 2015; 12(12): S213–S221.	No	population difference
234	Bender BG, Krishnan JA, Chambers DA, et al. American thoracic society and national heart, lung, and blood institute implementation research workshop report. Ann Am Thorac Soc 2015; 12(12): S213–S221.	No	population difference
235	Bender BG, Krishnan JA, Chambers DA, et al. American thoracic society and national heart, lung, and blood institute implementation research workshop report. Ann Am Thorac Soc 2015; 12(12): S213–S221.	No	population difference
236	Bender BG, Krishnan JA, Chambers DA, et al. American thoracic society and national heart, lung, and blood institute implementation research workshop report. Ann Am Thorac Soc 2015; 12(12): S213–S221.	No	population difference
237	Bender BG, Krishnan JA, Chambers DA, et al. American thoracic society and national heart, lung, and blood institute implementation research workshop report. Ann Am Thorac Soc 2015; 12(12): S213–S221.	No	population difference
238	Bender BG, Krishnan JA, Chambers DA, et al. American thoracic society and national heart, lung, and blood institute implementation research workshop report. Ann Am Thorac Soc 2015; 12(12): S213–S221.	No	population difference
239	Bender BG, Krishnan JA, Chambers DA, et al. American thoracic society and national heart, lung, and blood institute implementation research workshop report. Ann Am Thorac Soc 2015; 12(12): S213–S221.	No	population difference
240	Bender BG, Krishnan JA, Chambers DA, et al. American thoracic society and national heart, lung, and blood institute implementation research workshop report. Ann Am Thorac Soc 2015; 12(12): S213–S221.	No	population difference
241	Bender BG, Krishnan JA, Chambers DA, et al. American thoracic society and national heart, lung, and blood institute implementation research workshop report. Ann Am Thorac Soc 2015; 12(12): S213–S221.	No	population difference
242	Bender BG, Krishnan JA, Chambers DA, et al. American thoracic society and national heart, lung, and blood institute implementation research workshop report. Ann Am Thorac Soc 2015; 12(12): S213–S221.	No	population difference
243	Bender BG, Krishnan JA, Chambers DA, et al. American thoracic society and national heart, lung, and blood institute implementation research workshop report. Ann Am Thorac Soc 2015; 12(12): S213–S221.	No	population difference
244	Bender BG, Krishnan JA, Chambers DA, et al. American thoracic society and national heart, lung, and blood institute implementation research workshop report. Ann Am Thorac Soc 2015; 12(12): S213–S221.	No	population difference
245	Bender BG, Krishnan JA, Chambers DA, et al. American thoracic society and national heart, lung, and blood institute implementation research workshop report. Ann Am Thorac Soc 2015; 12(12): S213–S221.	No	population difference
246	Bender BG, Krishnan JA, Chambers DA, et al. American thoracic society and national heart, lung, and blood institute implementation research workshop report. Ann Am Thorac Soc 2015; 12(12): S213–S221.	No	population difference
247	Bender BG, Krishnan JA, Chambers DA, et al. American thoracic society and national heart, lung, and blood institute implementation research workshop report. Ann Am Thorac Soc 2015; 12(12): S213–S221.	No	population difference
248	Bender BG, Krishnan JA, Chambers DA, et al. American thoracic society and national heart, lung, and blood institute implementation research workshop report. Ann Am Thorac Soc 2015; 12(12): S213–S221.	No	population difference
249	Bender BG, Krishnan JA, Chambers DA, et al. American thoracic society and national heart, lung, and blood institute implementation research workshop report. Ann Am Thorac Soc 2015; 12(12): S213–S221.	No	population difference
250	Bender BG, Krishnan JA, Chambers DA, et al. American thoracic society and national heart, lung, and blood institute implementation research workshop report. Ann Am Thorac Soc 2015; 12(12): S213–S221.	No	population difference
251	Bender BG, Krishnan JA, Chambers DA, et al. American thoracic society and national heart, lung, and blood institute implementation research workshop report. Ann Am Thorac Soc 2015; 12(12): S213–S221.	No	population difference
252	Bender BG, Krishnan JA, Chambers DA, et al. American thoracic society and national heart, lung, and blood institute implementation research workshop report. Ann Am Thorac Soc 2015; 12(12): S213–S221.	No	population difference
253	Bender BG, Krishnan JA, Chambers DA, et al. American thoracic society and national heart, lung, and blood institute implementation research workshop report. Ann Am Thorac Soc 2015; 12(12): S213–S221.	No	population difference
254	Bender BG, Krishnan JA, Chambers DA, et al. American thoracic society and national heart, lung, and blood institute implementation research workshop report. Ann Am Thorac Soc 2015; 12(12): S213–S221.	No	population difference
255	Sabde YD and Zodpey SP. A study of morbidity pattern of street sweepers. Industrial Health 2008; 33(4): 224–228.	No	population difference
256	Magagnotti N, Nannicini C, Sciarra G et al (2013) Determining the exposure of chipper operators to inhalable wood dust. Ann Occup Hyg 57:784–79	No	population difference
257	Bogale D, Kumie A and ad Tefera W. Assessment of occupational injuries among Addis Ababa city municipal solid waste collectors: a cross-sectional study. BMC Public Health 2014; 14: 169.	No	population difference
258	Sundararaj A. The prevalence of respiratory morbidity and the risk factorsassociated, among the workers of cement industry in South India: a cross sectional study, 2012, http://dspace.sctimst. ac.in/jspui/bitstream/123456789/2130/1/MPH_6147.pdf	No	population difference
259	Johncy S, Samuel TV, Jayalakshmi MK, et al. Prevalence of respiratory and non respiratory symptoms in female sweepers. Int J Biomed Res 2014; 5: 408–410.	No	population difference
260	Eneyew B, Sisay T, Gizeyatu A, et al. Prevalence and associated factors of acute respiratory infection among street sweepers and door-to-door waste collectors in Dessie City, Ethiopia: a comparative cross-sectional study. PLoS ONE 2021; 16(5): e0251621	No	population difference
261	Emiru Z, Gezu M, Chichiabellu TY, et al. Assessment of respiratory symptoms and associated factors among solid waste collectors in Yeka sub city, Addis Ababa. J Public Health Epidemiol 2016; 9: 187–197.	No	population difference
262	Cullinan P, Muñoz X, Suojalehto H, et al. Occupational lung diseases: from old and novel exposures to effective preventive strategies. Lancet Respir Med 2017; 5(5): 445–455.	No	population difference
263	Wu S, Ni Y, Li H, et al. Short-term exposure to high ambient air pollution increases airway inflammation and respiratory symptoms in chronic obstructive pulmonary disease patients in Beijing, China. Environ Int 2016; 94: 76–82.	No	population difference
264	Mary ME. Assessment of Respiratory Morbidities among Police Personnel in Kochi city, Ernakulam, 2013, http://dspace. sctimst.ac.in/jspui/bitstream/123456789/2264/1/6281.pdf	No	population difference
265	Esmaeil N, Gharagozloo M, Rezaei A, et al. Dust events, pulmonary diseases and immune system. Am J Clin Exp Immunol 2014; 3(1): 20–29.	No	population difference
266	Neghab M, Mohraz MH and Hassanzadeh J. Symptoms of respiratory disease and lung functional impairment associated with occupational inhalation exposure to carbon black dust. J Occup Health 2011; 53(6): 432–438.	No	population difference
267	Tam VWY and Fung IWH. A study of knowledge, awareness, practice and recommendations among Hong Kong construction workers on using personal respiratory protective equipment at risk. Open Constr Build Technol J 2008; 2: 69–81.	No	population difference
268	Zhou H, Tamura T, Kusaka Y, et al. Development of a guideline on reading CT images of malignant pleural mesothelioma and selection of the reference CT films. Eur J Radiol 2012; 81(12): 4203–4210.	No	population difference
269	Sah JP, Shah SK, yadav DK, et al. Knowledge and practice related to occupational hazards among Maruti cement factory workers in Mirchaiya, Siraha, Nepal. Microbes and Health 2015; 4(2): 11–18.	No	population difference
270	Viegas S, Caetano LA, Korkalainen M, et al. Cytotoxic and inflammatory potential of air samples from occupational settings with exposure to organic dust. Toxics 2017; 5(1): 8.	No	population difference
271	Nwibo A, Ugwuja EI, Nwambeke NO, et al. Pulmonary problems among quarry workers of stone crushing industrial site at Umuoghara, Ebonyi State, Nigeria. Int J Occup Environ Med 2012; 3(4): 178–185.	No	population difference
272	Gizaw Z, Yifred B and Tadesse T. Chronic respiratory symptoms and associated factors among cement factory workers in Dejen town, Amhara regional state, Ethiopia, 2015. Multidiscip Respir Med 2016; 11: 13.	No	population difference
273	Boskabady MH, Rezaiyan MK, Navabi I, et al. Work-related respiratory symptoms and pulmonary function tests in northeast Iranian (the city of Mashhad) carpenters. Clinics 2010; 65(10): 1003–1007.	No	population difference
274	Emiru Z, Shentema MG, Chichiabellu TY, et al. Assessment of respiratory symptoms and associated factors among solid waste collectors in Yeka Sub City, Addis Ababa, Ethiopia. J Public Health Epidemiol 2017; 9(6): 189–197.	No	population difference
275	Ansari MMH, Karim MR and Mashud I. Symptoms of respiratory health problems in rice mill workers of Bangladesh. KYAMC J 2017; 7(2): 758–761.	No	population difference
276	Ashuro Z. Comparative cross sectional study on chronic respiratory symptoms, pulmonary function, and associated factors among flour and Pepsi factory workers in Hawassa city, Southern Ethiopia. Masters thesis, Addis Ababa University, Addis Ababa, Ethiopia, 2018, http://etd.aau.edu.et/handle/123456789/14899	No	population difference
277	Mekasha M, Haddis A, Shaweno T, et al. Emission Level of PM2. 5 and its association with chronic respiratory symptoms among workers in cement industry: a case of Mugher Cement Industry, Central Ethiopia. Avicenna J Environ Health Eng 2018; 5(1): 1–7.	No	population difference
278	Gebrezgher T. Comparative cross sectional study on chronic respiratory symptoms and associated factors among Addis Ababa city municipal Street Sweepers, Addis Ababa, Ethiopia. Addis Ababa University, Addis Ababa, Ethiopia, 2016.	No	population difference
279	Siyoum K, Alemu K and Kifle M. Respiratory symptoms and associated factors among cement factory workers and civil servants in North Shoa, Oromia Regional State, North West Ethiopia: Comparative cross sectional study. Occup Med Health Aff 2014; 2(4): 182.	No	population difference
280	Abraha MT. Occupational Respiratory Health Symptoms and Associated Factors among Street Sweepers in Addis Ababa, Ethiopia, 2016, https://www.scitechnol.com/proceedings/occupational- respiratory-health-symptoms-and-associated-factorsamong- street-sweepers-in-addis-ababa-ethiopia-8367.html	No	population difference
281	Wubet KT. Assessing Personal Dust Exposure and Chronic Respiratory Health Symptoms among Street Sweepers in Addis Ababa, Ethiopia, 2017/18, http://localhost:80/xmlui/ handle/123456789/14309	No	population difference
282	Daba Wami S, Chercos DH, Dessie A, et al. Cotton dust exposure and self-reported respiratory symptoms among textile factory workers in Northwest Ethiopia: a comparative crosssectional study. J Occup Med Toxicol 2018; 13: 13.	No	population difference
283	Ho SY, Lam TH, Chung SF, et al. Cross-sectional and prospective associations between passive smoking and respiratory symptoms at the workplace. Ann Epidemiol 2007; 17(2): 126–131.	No	population difference
284	Thiberville SD, Salez N, Benkouiten S, et al. Respiratory viruses within homeless shelters in Marseille, France. BMC Res Notes 2014; 7(1): 81.	No	population difference
285	Al-Neaimi YI, Gomes J and Lloyd OL. Respiratory illnesses and ventilatory function among workers at a cement factory in a rapidly developing country. Occup Med 2001; 51(6): 367–373.	No	population difference
286	Nacul LC, Soljak M and Meade T. Model for estimating the population prevalence of chronic obstructive pulmonary disease: cross sectional data from the Health Survey for England. Population Health Metrics 2007; 5(1): 8	No	population difference
287	Khademi J, Sadeghi M, Ahmadpoor R, et al. Pulmonary function testing in cement transport workers at Incheh BorunBorder, Northeast of Iran. Iran J Public Health 2019; 48(7): 1362–1368.	No	population difference
288	Dalju I, Dessie A, Bogale L, et al. Occupational risk factors associated with respiratory symptoms among tannery workers in Mojo town, Southeast Ethiopia, 2018: a comparative crosssectional study. Multidiscip Respir Med 2019; 14: 27.	No	population difference
289	Quach A, Giovannelli J, Chérot-Kornobis N, et al. Prevalence and underdiagnosis of airway obstruction among middle-aged adults in northern France: The ELISABET study 2011–2013. Respir Med 2015; 109(12): 1553–1561.	No	population difference
290	Ghasemkhani M, Kumashiro M, Rezaei M, et al. Prevalence of respiratory symptoms among workers in industries of south Tehran, Iran. Ind Health 2006; 44(2): 218–224.	No	population difference
291	Myers JE, Garisch D, Myers HS, et al. A respiratory epidemiological survey of workers in a small South African foundry. Am J Ind Med 1987; 12(1): 1–9.	No	population difference
292	Habybabady RH, Sis HN, Paridokht F, et al. Effects of dust exposure on the respiratory health symptoms and pulmonary functions of street sweepers. Malays J Med Sci 2018; 25(6): 76–84.	No	population difference
293	Kayhan S, Tutar U, Cinarka H, et al. Prevalence of occupational asthma and respiratory symptoms in foundry workers. Pulm Med 2013; 2013: 370138.	No	population difference
294	Neghab M, Jabari Z and Kargar Shouroki F. Functional disorders of the lung and symptoms of respiratory disease associated with occupational inhalation exposure to wood dust in Iran. Epidemiol Health 2018; 40: e2018031.	No	outcome difference
295	Viegi G, Paoletti P, Prediletto R, et al. Prevalence of respiratory symptoms in an unpolluted area of northern Italy. Eur Respir J 1988; 1(4): 311–318.	No	outcome difference
296	Purani R and Shah N. Prevalence of respiratory symptoms in construction workers in Gujarat: a cross-sectional survey. Int J Med Public Health 2019; 9(2): 55–58.	No	outcome difference
297	Chhabra P, Sharma G and Kannan AT. Prevalence of respiratory disease and associated factors in an urban area of Delhi. Indian J Community Med 2008; 33(4): 229–232.	No	outcome difference
298	Eagan TM, Gulsvik A, Eide GE, et al. The effect of educational level on the incidence of asthma and respiratory symptoms. Respir Med 2004; 98(8): 730–736.	No	population difference
299	Ehrlich RI, White N, Norman R, et al. Predictors of chronic bronchitis in South African adults. Int J Tuberc Lung Dis 2004; 8(3): 369–376.	No	population difference
300	Amabye T. Occupational risks and hazards exposure, knowledge of occupational health and safety practice and safety measures among workers of Sheba Leather Plc, Wukro, Tigray Ethiopia. MOJ Public Health 2016; 4(2): 1–7.	No	population difference
301	James AL, Knuiman MW, Divitini ML, et al. Risk factors for respiratory symptoms in adults: the Busselton Health Study. Respirology 2013; 18(8): 1256–1260.	No	population difference
302	Asfaw S, Enquselassie F, Tefera Y, et al. Determinants of chronic respiratory symptoms among pharmaceutical factory workers. J Trop Med 2018; 2018: 10	No	outcome difference
303	Dangi BM and Bhise AR. Cotton dust exposure: analysis of pulmonary function and respiratory symptoms. Lung India 2017; 34(2): 144–149.	No	Outcome diffrence
304	Mohamed-Hussein A, Elzayet H, Ezzeldin A, et al. Risk factors associated with respiratory symptoms among cement workers. Chest 2019; 156(4): 1504.	No	outcome difference
305	Oo TW, Thandar M, Soe PP, et al. Assessment of respiratory dust exposure and lung functions among workers in textile mill (Thamine), Myanmar: a cross-sectional study. BMC Public Health 2021; 21(1): 673.	No	population difference
306	Oo TW, Thandar M, Soe PP, et al. Assessment of respiratory dust exposure and lung functions among workers in textile mill (Thamine), Myanmar: a cross-sectional study. BMC Public Health 2021; 21(1): 673.	No	population difference
307	Oo TW, Thandar M, Soe PP, et al. Assessment of respiratory dust exposure and lung functions among workers in textile mill (Thamine), Myanmar: a cross-sectional study. BMC Public Health 2021; 21(1): 673.	No	population difference
308	Oo TW, Thandar M, Soe PP, et al. Assessment of respiratory dust exposure and lung functions among workers in textile mill (Thamine), Myanmar: a cross-sectional study. BMC Public Health 2021; 21(1): 673.	No	population difference
309	Oo TW, Thandar M, Soe PP, et al. Assessment of respiratory dust exposure and lung functions among workers in textile mill (Thamine), Myanmar: a cross-sectional study. BMC Public Health 2021; 21(1): 673.	No	population difference
310	Oo TW, Thandar M, Soe PP, et al. Assessment of respiratory dust exposure and lung functions among workers in textile mill (Thamine), Myanmar: a cross-sectional study. BMC Public Health 2021; 21(1): 673.	No	population difference
311	Oo TW, Thandar M, Soe PP, et al. Assessment of respiratory dust exposure and lung functions among workers in textile mill (Thamine), Myanmar: a cross-sectional study. BMC Public Health 2021; 21(1): 673.	No	population difference
312	Oo TW, Thandar M, Soe PP, et al. Assessment of respiratory dust exposure and lung functions among workers in textile mill (Thamine), Myanmar: a cross-sectional study. BMC Public Health 2021; 21(1): 673.	No	population difference
313	Oo TW, Thandar M, Soe PP, et al. Assessment of respiratory dust exposure and lung functions among workers in textile mill (Thamine), Myanmar: a cross-sectional study. BMC Public Health 2021; 21(1): 673.	No	population difference
314	Oo TW, Thandar M, Soe PP, et al. Assessment of respiratory dust exposure and lung functions among workers in textile mill (Thamine), Myanmar: a cross-sectional study. BMC Public Health 2021; 21(1): 673.	No	population difference
315	Oo TW, Thandar M, Soe PP, et al. Assessment of respiratory dust exposure and lung functions among workers in textile mill (Thamine), Myanmar: a cross-sectional study. BMC Public Health 2021; 21(1): 673.	No	population difference
316	Oo TW, Thandar M, Soe PP, et al. Assessment of respiratory dust exposure and lung functions among workers in textile mill (Thamine), Myanmar: a cross-sectional study. BMC Public Health 2021; 21(1): 673.	No	population difference
317	Oo TW, Thandar M, Soe PP, et al. Assessment of respiratory dust exposure and lung functions among workers in textile mill (Thamine), Myanmar: a cross-sectional study. BMC Public Health 2021; 21(1): 673.	No	population difference
318	Oo TW, Thandar M, Soe PP, et al. Assessment of respiratory dust exposure and lung functions among workers in textile mill (Thamine), Myanmar: a cross-sectional study. BMC Public Health 2021; 21(1): 673.	No	population difference
319	Oo TW, Thandar M, Soe PP, et al. Assessment of respiratory dust exposure and lung functions among workers in textile mill (Thamine), Myanmar: a cross-sectional study. BMC Public Health 2021; 21(1): 673.	No	population difference
320	Oo TW, Thandar M, Soe PP, et al. Assessment of respiratory dust exposure and lung functions among workers in textile mill (Thamine), Myanmar: a cross-sectional study. BMC Public Health 2021; 21(1): 673.	No	population difference
321	Oo TW, Thandar M, Soe PP, et al. Assessment of respiratory dust exposure and lung functions among workers in textile mill (Thamine), Myanmar: a cross-sectional study. BMC Public Health 2021; 21(1): 673.	No	population difference
322	Oo TW, Thandar M, Soe PP, et al. Assessment of respiratory dust exposure and lung functions among workers in textile mill (Thamine), Myanmar: a cross-sectional study. BMC Public Health 2021; 21(1): 673.	No	population difference
323	Oo TW, Thandar M, Soe PP, et al. Assessment of respiratory dust exposure and lung functions among workers in textile mill (Thamine), Myanmar: a cross-sectional study. BMC Public Health 2021; 21(1): 673.	No	population difference
324	Oo TW, Thandar M, Soe PP, et al. Assessment of respiratory dust exposure and lung functions among workers in textile mill (Thamine), Myanmar: a cross-sectional study. BMC Public Health 2021; 21(1): 673.	No	population difference
325	Oo TW, Thandar M, Soe PP, et al. Assessment of respiratory dust exposure and lung functions among workers in textile mill (Thamine), Myanmar: a cross-sectional study. BMC Public Health 2021; 21(1): 673.	No	population difference
326	Oo TW, Thandar M, Soe PP, et al. Assessment of respiratory dust exposure and lung functions among workers in textile mill (Thamine), Myanmar: a cross-sectional study. BMC Public Health 2021; 21(1): 673.	No	population difference
327	Oo TW, Thandar M, Soe PP, et al. Assessment of respiratory dust exposure and lung functions among workers in textile mill (Thamine), Myanmar: a cross-sectional study. BMC Public Health 2021; 21(1): 673.	No	population difference
328	Oo TW, Thandar M, Soe PP, et al. Assessment of respiratory dust exposure and lung functions among workers in textile mill (Thamine), Myanmar: a cross-sectional study. BMC Public Health 2021; 21(1): 673.	No	population difference
329	Oo TW, Thandar M, Soe PP, et al. Assessment of respiratory dust exposure and lung functions among workers in textile mill (Thamine), Myanmar: a cross-sectional study. BMC Public Health 2021; 21(1): 673.	No	population difference
330	Oo TW, Thandar M, Soe PP, et al. Assessment of respiratory dust exposure and lung functions among workers in textile mill (Thamine), Myanmar: a cross-sectional study. BMC Public Health 2021; 21(1): 673.	No	population difference
331	Oo TW, Thandar M, Soe PP, et al. Assessment of respiratory dust exposure and lung functions among workers in textile mill (Thamine), Myanmar: a cross-sectional study. BMC Public Health 2021; 21(1): 673.	No	population difference
332	Oo TW, Thandar M, Soe PP, et al. Assessment of respiratory dust exposure and lung functions among workers in textile mill (Thamine), Myanmar: a cross-sectional study. BMC Public Health 2021; 21(1): 673.	No	population difference
333	Oo TW, Thandar M, Soe PP, et al. Assessment of respiratory dust exposure and lung functions among workers in textile mill (Thamine), Myanmar: a cross-sectional study. BMC Public Health 2021; 21(1): 673.	No	population difference
334	Oo TW, Thandar M, Soe PP, et al. Assessment of respiratory dust exposure and lung functions among workers in textile mill (Thamine), Myanmar: a cross-sectional study. BMC Public Health 2021; 21(1): 673.	No	population difference
335	Oo TW, Thandar M, Soe PP, et al. Assessment of respiratory dust exposure and lung functions among workers in textile mill (Thamine), Myanmar: a cross-sectional study. BMC Public Health 2021; 21(1): 673.	No	population difference
336	Oo TW, Thandar M, Soe PP, et al. Assessment of respiratory dust exposure and lung functions among workers in textile mill (Thamine), Myanmar: a cross-sectional study. BMC Public Health 2021; 21(1): 673.	No	population difference
337	Oo TW, Thandar M, Soe PP, et al. Assessment of respiratory dust exposure and lung functions among workers in textile mill (Thamine), Myanmar: a cross-sectional study. BMC Public Health 2021; 21(1): 673.	No	population difference
338	Oo TW, Thandar M, Soe PP, et al. Assessment of respiratory dust exposure and lung functions among workers in textile mill (Thamine), Myanmar: a cross-sectional study. BMC Public Health 2021; 21(1): 673.	No	population difference
339	Oo TW, Thandar M, Soe PP, et al. Assessment of respiratory dust exposure and lung functions among workers in textile mill (Thamine), Myanmar: a cross-sectional study. BMC Public Health 2021; 21(1): 673.	No	population difference
340	Oo TW, Thandar M, Soe PP, et al. Assessment of respiratory dust exposure and lung functions among workers in textile mill (Thamine), Myanmar: a cross-sectional study. BMC Public Health 2021; 21(1): 673.	No	population difference
341	Oo TW, Thandar M, Soe PP, et al. Assessment of respiratory dust exposure and lung functions among workers in textile mill (Thamine), Myanmar: a cross-sectional study. BMC Public Health 2021; 21(1): 673.	No	population difference
342	Oo TW, Thandar M, Soe PP, et al. Assessment of respiratory dust exposure and lung functions among workers in textile mill (Thamine), Myanmar: a cross-sectional study. BMC Public Health 2021; 21(1): 673.	No	population difference
343	Oo TW, Thandar M, Soe PP, et al. Assessment of respiratory dust exposure and lung functions among workers in textile mill (Thamine), Myanmar: a cross-sectional study. BMC Public Health 2021; 21(1): 673.	No	population difference
344	Oo TW, Thandar M, Soe PP, et al. Assessment of respiratory dust exposure and lung functions among workers in textile mill (Thamine), Myanmar: a cross-sectional study. BMC Public Health 2021; 21(1): 673.	No	population difference
345	Oo TW, Thandar M, Soe PP, et al. Assessment of respiratory dust exposure and lung functions among workers in textile mill (Thamine), Myanmar: a cross-sectional study. BMC Public Health 2021; 21(1): 673.	No	population difference
346	Oo TW, Thandar M, Soe PP, et al. Assessment of respiratory dust exposure and lung functions among workers in textile mill (Thamine), Myanmar: a cross-sectional study. BMC Public Health 2021; 21(1): 673.	No	population difference
347	Oo TW, Thandar M, Soe PP, et al. Assessment of respiratory dust exposure and lung functions among workers in textile mill (Thamine), Myanmar: a cross-sectional study. BMC Public Health 2021; 21(1): 673.	No	population difference
348	Oo TW, Thandar M, Soe PP, et al. Assessment of respiratory dust exposure and lung functions among workers in textile mill (Thamine), Myanmar: a cross-sectional study. BMC Public Health 2021; 21(1): 673.	No	population difference
349	Oo TW, Thandar M, Soe PP, et al. Assessment of respiratory dust exposure and lung functions among workers in textile mill (Thamine), Myanmar: a cross-sectional study. BMC Public Health 2021; 21(1): 673.	No	population difference
350	Oo TW, Thandar M, Soe PP, et al. Assessment of respiratory dust exposure and lung functions among workers in textile mill (Thamine), Myanmar: a cross-sectional study. BMC Public Health 2021; 21(1): 673.	No	population difference
351	Oo TW, Thandar M, Soe PP, et al. Assessment of respiratory dust exposure and lung functions among workers in textile mill (Thamine), Myanmar: a cross-sectional study. BMC Public Health 2021; 21(1): 673.	No	population difference
352	Oo TW, Thandar M, Soe PP, et al. Assessment of respiratory dust exposure and lung functions among workers in textile mill (Thamine), Myanmar: a cross-sectional study. BMC Public Health 2021; 21(1): 673.	No	population difference
353	Oo TW, Thandar M, Soe PP, et al. Assessment of respiratory dust exposure and lung functions among workers in textile mill (Thamine), Myanmar: a cross-sectional study. BMC Public Health 2021; 21(1): 673.	No	population difference
354	Oo TW, Thandar M, Soe PP, et al. Assessment of respiratory dust exposure and lung functions among workers in textile mill (Thamine), Myanmar: a cross-sectional study. BMC Public Health 2021; 21(1): 673.	No	population difference
355	Oo TW, Thandar M, Soe PP, et al. Assessment of respiratory dust exposure and lung functions among workers in textile mill (Thamine), Myanmar: a cross-sectional study. BMC Public Health 2021; 21(1): 673.	No	population difference
356	Oo TW, Thandar M, Soe PP, et al. Assessment of respiratory dust exposure and lung functions among workers in textile mill (Thamine), Myanmar: a cross-sectional study. BMC Public Health 2021; 21(1): 673.	No	population difference
357	Oo TW, Thandar M, Soe PP, et al. Assessment of respiratory dust exposure and lung functions among workers in textile mill (Thamine), Myanmar: a cross-sectional study. BMC Public Health 2021; 21(1): 673.	No	population difference
358	Oo TW, Thandar M, Soe PP, et al. Assessment of respiratory dust exposure and lung functions among workers in textile mill (Thamine), Myanmar: a cross-sectional study. BMC Public Health 2021; 21(1): 673.	No	population difference
359	Oo TW, Thandar M, Soe PP, et al. Assessment of respiratory dust exposure and lung functions among workers in textile mill (Thamine), Myanmar: a cross-sectional study. BMC Public Health 2021; 21(1): 673.	No	population difference
360	Oo TW, Thandar M, Soe PP, et al. Assessment of respiratory dust exposure and lung functions among workers in textile mill (Thamine), Myanmar: a cross-sectional study. BMC Public Health 2021; 21(1): 673.	No	population difference
361	Oo TW, Thandar M, Soe PP, et al. Assessment of respiratory dust exposure and lung functions among workers in textile mill (Thamine), Myanmar: a cross-sectional study. BMC Public Health 2021; 21(1): 673.	No	population difference
362	Oo TW, Thandar M, Soe PP, et al. Assessment of respiratory dust exposure and lung functions among workers in textile mill (Thamine), Myanmar: a cross-sectional study. BMC Public Health 2021; 21(1): 673.	No	population difference
363	Oo TW, Thandar M, Soe PP, et al. Assessment of respiratory dust exposure and lung functions among workers in textile mill (Thamine), Myanmar: a cross-sectional study. BMC Public Health 2021; 21(1): 673.	No	population difference
364	Oo TW, Thandar M, Soe PP, et al. Assessment of respiratory dust exposure and lung functions among workers in textile mill (Thamine), Myanmar: a cross-sectional study. BMC Public Health 2021; 21(1): 673.	No	population difference
365	Oo TW, Thandar M, Soe PP, et al. Assessment of respiratory dust exposure and lung functions among workers in textile mill (Thamine), Myanmar: a cross-sectional study. BMC Public Health 2021; 21(1): 673.	No	population difference
366	Oo TW, Thandar M, Soe PP, et al. Assessment of respiratory dust exposure and lung functions among workers in textile mill (Thamine), Myanmar: a cross-sectional study. BMC Public Health 2021; 21(1): 673.	No	population difference
367	Oo TW, Thandar M, Soe PP, et al. Assessment of respiratory dust exposure and lung functions among workers in textile mill (Thamine), Myanmar: a cross-sectional study. BMC Public Health 2021; 21(1): 673.	No	population difference
368	Oo TW, Thandar M, Soe PP, et al. Assessment of respiratory dust exposure and lung functions among workers in textile mill (Thamine), Myanmar: a cross-sectional study. BMC Public Health 2021; 21(1): 673.	No	population difference
369	Oo TW, Thandar M, Soe PP, et al. Assessment of respiratory dust exposure and lung functions among workers in textile mill (Thamine), Myanmar: a cross-sectional study. BMC Public Health 2021; 21(1): 673.	No	population difference
370	Oo TW, Thandar M, Soe PP, et al. Assessment of respiratory dust exposure and lung functions among workers in textile mill (Thamine), Myanmar: a cross-sectional study. BMC Public Health 2021; 21(1): 673.	No	population difference
371	Oo TW, Thandar M, Soe PP, et al. Assessment of respiratory dust exposure and lung functions among workers in textile mill (Thamine), Myanmar: a cross-sectional study. BMC Public Health 2021; 21(1): 673.	No	population difference
372	Oo TW, Thandar M, Soe PP, et al. Assessment of respiratory dust exposure and lung functions among workers in textile mill (Thamine), Myanmar: a cross-sectional study. BMC Public Health 2021; 21(1): 673.	No	population difference
373	Oo TW, Thandar M, Soe PP, et al. Assessment of respiratory dust exposure and lung functions among workers in textile mill (Thamine), Myanmar: a cross-sectional study. BMC Public Health 2021; 21(1): 673.	No	population difference
374	Oo TW, Thandar M, Soe PP, et al. Assessment of respiratory dust exposure and lung functions among workers in textile mill (Thamine), Myanmar: a cross-sectional study. BMC Public Health 2021; 21(1): 673.	No	population difference
375	Oo TW, Thandar M, Soe PP, et al. Assessment of respiratory dust exposure and lung functions among workers in textile mill (Thamine), Myanmar: a cross-sectional study. BMC Public Health 2021; 21(1): 673.	No	population difference
376	Oo TW, Thandar M, Soe PP, et al. Assessment of respiratory dust exposure and lung functions among workers in textile mill (Thamine), Myanmar: a cross-sectional study. BMC Public Health 2021; 21(1): 673.	No	population difference
377	Oo TW, Thandar M, Soe PP, et al. Assessment of respiratory dust exposure and lung functions among workers in textile mill (Thamine), Myanmar: a cross-sectional study. BMC Public Health 2021; 21(1): 673.	No	population difference
378	Oo TW, Thandar M, Soe PP, et al. Assessment of respiratory dust exposure and lung functions among workers in textile mill (Thamine), Myanmar: a cross-sectional study. BMC Public Health 2021; 21(1): 673.	No	population difference
379	Oo TW, Thandar M, Soe PP, et al. Assessment of respiratory dust exposure and lung functions among workers in textile mill (Thamine), Myanmar: a cross-sectional study. BMC Public Health 2021; 21(1): 673.	No	population difference
380	Oo TW, Thandar M, Soe PP, et al. Assessment of respiratory dust exposure and lung functions among workers in textile mill (Thamine), Myanmar: a cross-sectional study. BMC Public Health 2021; 21(1): 673.	No	population difference
381	Oo TW, Thandar M, Soe PP, et al. Assessment of respiratory dust exposure and lung functions among workers in textile mill (Thamine), Myanmar: a cross-sectional study. BMC Public Health 2021; 21(1): 673.	No	population difference
382	Oo TW, Thandar M, Soe PP, et al. Assessment of respiratory dust exposure and lung functions among workers in textile mill (Thamine), Myanmar: a cross-sectional study. BMC Public Health 2021; 21(1): 673.	No	population difference
383	Oo TW, Thandar M, Soe PP, et al. Assessment of respiratory dust exposure and lung functions among workers in textile mill (Thamine), Myanmar: a cross-sectional study. BMC Public Health 2021; 21(1): 673.	No	population difference
384	Oo TW, Thandar M, Soe PP, et al. Assessment of respiratory dust exposure and lung functions among workers in textile mill (Thamine), Myanmar: a cross-sectional study. BMC Public Health 2021; 21(1): 673.	No	population difference
385	Oo TW, Thandar M, Soe PP, et al. Assessment of respiratory dust exposure and lung functions among workers in textile mill (Thamine), Myanmar: a cross-sectional study. BMC Public Health 2021; 21(1): 673.	No	population difference
386	Oo TW, Thandar M, Soe PP, et al. Assessment of respiratory dust exposure and lung functions among workers in textile mill (Thamine), Myanmar: a cross-sectional study. BMC Public Health 2021; 21(1): 673.	No	population difference
387	Oo TW, Thandar M, Soe PP, et al. Assessment of respiratory dust exposure and lung functions among workers in textile mill (Thamine), Myanmar: a cross-sectional study. BMC Public Health 2021; 21(1): 673.	No	population difference
388	Oo TW, Thandar M, Soe PP, et al. Assessment of respiratory dust exposure and lung functions among workers in textile mill (Thamine), Myanmar: a cross-sectional study. BMC Public Health 2021; 21(1): 673.	No	population difference
389	Oo TW, Thandar M, Soe PP, et al. Assessment of respiratory dust exposure and lung functions among workers in textile mill (Thamine), Myanmar: a cross-sectional study. BMC Public Health 2021; 21(1): 673.	No	population difference
390	Oo TW, Thandar M, Soe PP, et al. Assessment of respiratory dust exposure and lung functions among workers in textile mill (Thamine), Myanmar: a cross-sectional study. BMC Public Health 2021; 21(1): 673.	No	population difference
391	Oo TW, Thandar M, Soe PP, et al. Assessment of respiratory dust exposure and lung functions among workers in textile mill (Thamine), Myanmar: a cross-sectional study. BMC Public Health 2021; 21(1): 673.	No	population difference
392	Oo TW, Thandar M, Soe PP, et al. Assessment of respiratory dust exposure and lung functions among workers in textile mill (Thamine), Myanmar: a cross-sectional study. BMC Public Health 2021; 21(1): 673.	No	population difference
393	Oo TW, Thandar M, Soe PP, et al. Assessment of respiratory dust exposure and lung functions among workers in textile mill (Thamine), Myanmar: a cross-sectional study. BMC Public Health 2021; 21(1): 673.	No	population difference
394	Oo TW, Thandar M, Soe PP, et al. Assessment of respiratory dust exposure and lung functions among workers in textile mill (Thamine), Myanmar: a cross-sectional study. BMC Public Health 2021; 21(1): 673.	No	population difference
395	Oo TW, Thandar M, Soe PP, et al. Assessment of respiratory dust exposure and lung functions among workers in textile mill (Thamine), Myanmar: a cross-sectional study. BMC Public Health 2021; 21(1): 673.	No	population difference
396	Oo TW, Thandar M, Soe PP, et al. Assessment of respiratory dust exposure and lung functions among workers in textile mill (Thamine), Myanmar: a cross-sectional study. BMC Public Health 2021; 21(1): 673.	No	population difference
397	Oo TW, Thandar M, Soe PP, et al. Assessment of respiratory dust exposure and lung functions among workers in textile mill (Thamine), Myanmar: a cross-sectional study. BMC Public Health 2021; 21(1): 673.	No	population difference
398	Oo TW, Thandar M, Soe PP, et al. Assessment of respiratory dust exposure and lung functions among workers in textile mill (Thamine), Myanmar: a cross-sectional study. BMC Public Health 2021; 21(1): 673.	No	population difference
399	Oo TW, Thandar M, Soe PP, et al. Assessment of respiratory dust exposure and lung functions among workers in textile mill (Thamine), Myanmar: a cross-sectional study. BMC Public Health 2021; 21(1): 673.	No	population difference
400	Oo TW, Thandar M, Soe PP, et al. Assessment of respiratory dust exposure and lung functions among workers in textile mill (Thamine), Myanmar: a cross-sectional study. BMC Public Health 2021; 21(1): 673.	No	population difference
401	Oo TW, Thandar M, Soe PP, et al. Assessment of respiratory dust exposure and lung functions among workers in textile mill (Thamine), Myanmar: a cross-sectional study. BMC Public Health 2021; 21(1): 673.	No	population difference
402	Oo TW, Thandar M, Soe PP, et al. Assessment of respiratory dust exposure and lung functions among workers in textile mill (Thamine), Myanmar: a cross-sectional study. BMC Public Health 2021; 21(1): 673.	No	population difference
403	Oo TW, Thandar M, Soe PP, et al. Assessment of respiratory dust exposure and lung functions among workers in textile mill (Thamine), Myanmar: a cross-sectional study. BMC Public Health 2021; 21(1): 673.	No	population difference
404	Oo TW, Thandar M, Soe PP, et al. Assessment of respiratory dust exposure and lung functions among workers in textile mill (Thamine), Myanmar: a cross-sectional study. BMC Public Health 2021; 21(1): 673.	No	population difference
405	Oo TW, Thandar M, Soe PP, et al. Assessment of respiratory dust exposure and lung functions among workers in textile mill (Thamine), Myanmar: a cross-sectional study. BMC Public Health 2021; 21(1): 673.	No	population difference
406	Oo TW, Thandar M, Soe PP, et al. Assessment of respiratory dust exposure and lung functions among workers in textile mill (Thamine), Myanmar: a cross-sectional study. BMC Public Health 2021; 21(1): 673.	No	population difference
407	Oo TW, Thandar M, Soe PP, et al. Assessment of respiratory dust exposure and lung functions among workers in textile mill (Thamine), Myanmar: a cross-sectional study. BMC Public Health 2021; 21(1): 673.	No	population difference
408	Oo TW, Thandar M, Soe PP, et al. Assessment of respiratory dust exposure and lung functions among workers in textile mill (Thamine), Myanmar: a cross-sectional study. BMC Public Health 2021; 21(1): 673.	No	population difference
409	Oo TW, Thandar M, Soe PP, et al. Assessment of respiratory dust exposure and lung functions among workers in textile mill (Thamine), Myanmar: a cross-sectional study. BMC Public Health 2021; 21(1): 673.	No	population difference
410	Oo TW, Thandar M, Soe PP, et al. Assessment of respiratory dust exposure and lung functions among workers in textile mill (Thamine), Myanmar: a cross-sectional study. BMC Public Health 2021; 21(1): 673.	No	population difference
411	Oo TW, Thandar M, Soe PP, et al. Assessment of respiratory dust exposure and lung functions among workers in textile mill (Thamine), Myanmar: a cross-sectional study. BMC Public Health 2021; 21(1): 673.	No	population difference
412	Oo TW, Thandar M, Soe PP, et al. Assessment of respiratory dust exposure and lung functions among workers in textile mill (Thamine), Myanmar: a cross-sectional study. BMC Public Health 2021; 21(1): 673.	No	population difference
413	Oo TW, Thandar M, Soe PP, et al. Assessment of respiratory dust exposure and lung functions among workers in textile mill (Thamine), Myanmar: a cross-sectional study. BMC Public Health 2021; 21(1): 673.	No	population difference
414	Oo TW, Thandar M, Soe PP, et al. Assessment of respiratory dust exposure and lung functions among workers in textile mill (Thamine), Myanmar: a cross-sectional study. BMC Public Health 2021; 21(1): 673.	No	population difference
415	Oo TW, Thandar M, Soe PP, et al. Assessment of respiratory dust exposure and lung functions among workers in textile mill (Thamine), Myanmar: a cross-sectional study. BMC Public Health 2021; 21(1): 673.	No	population difference
416	Oo TW, Thandar M, Soe PP, et al. Assessment of respiratory dust exposure and lung functions among workers in textile mill (Thamine), Myanmar: a cross-sectional study. BMC Public Health 2021; 21(1): 673.	No	population difference
417	Oo TW, Thandar M, Soe PP, et al. Assessment of respiratory dust exposure and lung functions among workers in textile mill (Thamine), Myanmar: a cross-sectional study. BMC Public Health 2021; 21(1): 673.	No	population difference
418	Oo TW, Thandar M, Soe PP, et al. Assessment of respiratory dust exposure and lung functions among workers in textile mill (Thamine), Myanmar: a cross-sectional study. BMC Public Health 2021; 21(1): 673.	No	population difference
419	Oo TW, Thandar M, Soe PP, et al. Assessment of respiratory dust exposure and lung functions among workers in textile mill (Thamine), Myanmar: a cross-sectional study. BMC Public Health 2021; 21(1): 673.	No	population difference
420	Oo TW, Thandar M, Soe PP, et al. Assessment of respiratory dust exposure and lung functions among workers in textile mill (Thamine), Myanmar: a cross-sectional study. BMC Public Health 2021; 21(1): 673.	No	population difference
421	Oo TW, Thandar M, Soe PP, et al. Assessment of respiratory dust exposure and lung functions among workers in textile mill (Thamine), Myanmar: a cross-sectional study. BMC Public Health 2021; 21(1): 673.	No	population difference
422	Oo TW, Thandar M, Soe PP, et al. Assessment of respiratory dust exposure and lung functions among workers in textile mill (Thamine), Myanmar: a cross-sectional study. BMC Public Health 2021; 21(1): 673.	No	population difference
423	Oo TW, Thandar M, Soe PP, et al. Assessment of respiratory dust exposure and lung functions among workers in textile mill (Thamine), Myanmar: a cross-sectional study. BMC Public Health 2021; 21(1): 673.	No	population difference
424	Oo TW, Thandar M, Soe PP, et al. Assessment of respiratory dust exposure and lung functions among workers in textile mill (Thamine), Myanmar: a cross-sectional study. BMC Public Health 2021; 21(1): 673.	No	population difference
425	Oo TW, Thandar M, Soe PP, et al. Assessment of respiratory dust exposure and lung functions among workers in textile mill (Thamine), Myanmar: a cross-sectional study. BMC Public Health 2021; 21(1): 673.	No	population difference
426	Oo TW, Thandar M, Soe PP, et al. Assessment of respiratory dust exposure and lung functions among workers in textile mill (Thamine), Myanmar: a cross-sectional study. BMC Public Health 2021; 21(1): 673.	No	population difference
427	Oo TW, Thandar M, Soe PP, et al. Assessment of respiratory dust exposure and lung functions among workers in textile mill (Thamine), Myanmar: a cross-sectional study. BMC Public Health 2021; 21(1): 673.	No	population difference
428	Oo TW, Thandar M, Soe PP, et al. Assessment of respiratory dust exposure and lung functions among workers in textile mill (Thamine), Myanmar: a cross-sectional study. BMC Public Health 2021; 21(1): 673.	No	population difference
429	Oo TW, Thandar M, Soe PP, et al. Assessment of respiratory dust exposure and lung functions among workers in textile mill (Thamine), Myanmar: a cross-sectional study. BMC Public Health 2021; 21(1): 673.	No	population difference
430	Oo TW, Thandar M, Soe PP, et al. Assessment of respiratory dust exposure and lung functions among workers in textile mill (Thamine), Myanmar: a cross-sectional study. BMC Public Health 2021; 21(1): 673.	No	population difference
431	Oo TW, Thandar M, Soe PP, et al. Assessment of respiratory dust exposure and lung functions among workers in textile mill (Thamine), Myanmar: a cross-sectional study. BMC Public Health 2021; 21(1): 673.	No	population difference
432	Oo TW, Thandar M, Soe PP, et al. Assessment of respiratory dust exposure and lung functions among workers in textile mill (Thamine), Myanmar: a cross-sectional study. BMC Public Health 2021; 21(1): 673.	No	population difference
433	Oo TW, Thandar M, Soe PP, et al. Assessment of respiratory dust exposure and lung functions among workers in textile mill (Thamine), Myanmar: a cross-sectional study. BMC Public Health 2021; 21(1): 673.	No	population difference
434	Oo TW, Thandar M, Soe PP, et al. Assessment of respiratory dust exposure and lung functions among workers in textile mill (Thamine), Myanmar: a cross-sectional study. BMC Public Health 2021; 21(1): 673.	No	population difference
435	Oo TW, Thandar M, Soe PP, et al. Assessment of respiratory dust exposure and lung functions among workers in textile mill (Thamine), Myanmar: a cross-sectional study. BMC Public Health 2021; 21(1): 673.	No	population difference
436	Oo TW, Thandar M, Soe PP, et al. Assessment of respiratory dust exposure and lung functions among workers in textile mill (Thamine), Myanmar: a cross-sectional study. BMC Public Health 2021; 21(1): 673.	No	population difference
437	Oo TW, Thandar M, Soe PP, et al. Assessment of respiratory dust exposure and lung functions among workers in textile mill (Thamine), Myanmar: a cross-sectional study. BMC Public Health 2021; 21(1): 673.	No	population difference
438	Oo TW, Thandar M, Soe PP, et al. Assessment of respiratory dust exposure and lung functions among workers in textile mill (Thamine), Myanmar: a cross-sectional study. BMC Public Health 2021; 21(1): 673.	No	population difference
439	Oo TW, Thandar M, Soe PP, et al. Assessment of respiratory dust exposure and lung functions among workers in textile mill (Thamine), Myanmar: a cross-sectional study. BMC Public Health 2021; 21(1): 673.	No	population difference
440	Oo TW, Thandar M, Soe PP, et al. Assessment of respiratory dust exposure and lung functions among workers in textile mill (Thamine), Myanmar: a cross-sectional study. BMC Public Health 2021; 21(1): 673.	No	population difference
441	Oo TW, Thandar M, Soe PP, et al. Assessment of respiratory dust exposure and lung functions among workers in textile mill (Thamine), Myanmar: a cross-sectional study. BMC Public Health 2021; 21(1): 673.	No	population difference
442	Oo TW, Thandar M, Soe PP, et al. Assessment of respiratory dust exposure and lung functions among workers in textile mill (Thamine), Myanmar: a cross-sectional study. BMC Public Health 2021; 21(1): 673.	No	population difference
443	Oo TW, Thandar M, Soe PP, et al. Assessment of respiratory dust exposure and lung functions among workers in textile mill (Thamine), Myanmar: a cross-sectional study. BMC Public Health 2021; 21(1): 673.	No	population difference
444	Oo TW, Thandar M, Soe PP, et al. Assessment of respiratory dust exposure and lung functions among workers in textile mill (Thamine), Myanmar: a cross-sectional study. BMC Public Health 2021; 21(1): 673.	No	population difference
445	Oo TW, Thandar M, Soe PP, et al. Assessment of respiratory dust exposure and lung functions among workers in textile mill (Thamine), Myanmar: a cross-sectional study. BMC Public Health 2021; 21(1): 673.	No	population difference
446	Oo TW, Thandar M, Soe PP, et al. Assessment of respiratory dust exposure and lung functions among workers in textile mill (Thamine), Myanmar: a cross-sectional study. BMC Public Health 2021; 21(1): 673.	No	population difference
447	Oo TW, Thandar M, Soe PP, et al. Assessment of respiratory dust exposure and lung functions among workers in textile mill (Thamine), Myanmar: a cross-sectional study. BMC Public Health 2021; 21(1): 673.	No	population difference
448	Oo TW, Thandar M, Soe PP, et al. Assessment of respiratory dust exposure and lung functions among workers in textile mill (Thamine), Myanmar: a cross-sectional study. BMC Public Health 2021; 21(1): 673.	No	population difference
449	Oo TW, Thandar M, Soe PP, et al. Assessment of respiratory dust exposure and lung functions among workers in textile mill (Thamine), Myanmar: a cross-sectional study. BMC Public Health 2021; 21(1): 673.	No	population difference
450	Oo TW, Thandar M, Soe PP, et al. Assessment of respiratory dust exposure and lung functions among workers in textile mill (Thamine), Myanmar: a cross-sectional study. BMC Public Health 2021; 21(1): 673.	No	population difference
451	Oo TW, Thandar M, Soe PP, et al. Assessment of respiratory dust exposure and lung functions among workers in textile mill (Thamine), Myanmar: a cross-sectional study. BMC Public Health 2021; 21(1): 673.	No	population difference
452	Oo TW, Thandar M, Soe PP, et al. Assessment of respiratory dust exposure and lung functions among workers in textile mill (Thamine), Myanmar: a cross-sectional study. BMC Public Health 2021; 21(1): 673.	No	population difference
453	Oo TW, Thandar M, Soe PP, et al. Assessment of respiratory dust exposure and lung functions among workers in textile mill (Thamine), Myanmar: a cross-sectional study. BMC Public Health 2021; 21(1): 673.	No	population difference
454	Oo TW, Thandar M, Soe PP, et al. Assessment of respiratory dust exposure and lung functions among workers in textile mill (Thamine), Myanmar: a cross-sectional study. BMC Public Health 2021; 21(1): 673.	No	population difference
455	Oo TW, Thandar M, Soe PP, et al. Assessment of respiratory dust exposure and lung functions among workers in textile mill (Thamine), Myanmar: a cross-sectional study. BMC Public Health 2021; 21(1): 673.	No	population difference
456	Oo TW, Thandar M, Soe PP, et al. Assessment of respiratory dust exposure and lung functions among workers in textile mill (Thamine), Myanmar: a cross-sectional study. BMC Public Health 2021; 21(1): 673.	No	population difference
457	Oo TW, Thandar M, Soe PP, et al. Assessment of respiratory dust exposure and lung functions among workers in textile mill (Thamine), Myanmar: a cross-sectional study. BMC Public Health 2021; 21(1): 673.	No	population difference
458	Oo TW, Thandar M, Soe PP, et al. Assessment of respiratory dust exposure and lung functions among workers in textile mill (Thamine), Myanmar: a cross-sectional study. BMC Public Health 2021; 21(1): 673.	No	population difference
459	Oo TW, Thandar M, Soe PP, et al. Assessment of respiratory dust exposure and lung functions among workers in textile mill (Thamine), Myanmar: a cross-sectional study. BMC Public Health 2021; 21(1): 673.	No	population difference
460	Oo TW, Thandar M, Soe PP, et al. Assessment of respiratory dust exposure and lung functions among workers in textile mill (Thamine), Myanmar: a cross-sectional study. BMC Public Health 2021; 21(1): 673.	No	population difference
461	Oo TW, Thandar M, Soe PP, et al. Assessment of respiratory dust exposure and lung functions among workers in textile mill (Thamine), Myanmar: a cross-sectional study. BMC Public Health 2021; 21(1): 673.	No	population difference
462	Oo TW, Thandar M, Soe PP, et al. Assessment of respiratory dust exposure and lung functions among workers in textile mill (Thamine), Myanmar: a cross-sectional study. BMC Public Health 2021; 21(1): 673.	No	population difference
463	Oo TW, Thandar M, Soe PP, et al. Assessment of respiratory dust exposure and lung functions among workers in textile mill (Thamine), Myanmar: a cross-sectional study. BMC Public Health 2021; 21(1): 673.	No	population difference
464	Oo TW, Thandar M, Soe PP, et al. Assessment of respiratory dust exposure and lung functions among workers in textile mill (Thamine), Myanmar: a cross-sectional study. BMC Public Health 2021; 21(1): 673.	No	population difference
465	Oo TW, Thandar M, Soe PP, et al. Assessment of respiratory dust exposure and lung functions among workers in textile mill (Thamine), Myanmar: a cross-sectional study. BMC Public Health 2021; 21(1): 673.	No	population difference
466	Oo TW, Thandar M, Soe PP, et al. Assessment of respiratory dust exposure and lung functions among workers in textile mill (Thamine), Myanmar: a cross-sectional study. BMC Public Health 2021; 21(1): 673.	No	population difference
467	Oo TW, Thandar M, Soe PP, et al. Assessment of respiratory dust exposure and lung functions among workers in textile mill (Thamine), Myanmar: a cross-sectional study. BMC Public Health 2021; 21(1): 673.	No	population difference
468	Oo TW, Thandar M, Soe PP, et al. Assessment of respiratory dust exposure and lung functions among workers in textile mill (Thamine), Myanmar: a cross-sectional study. BMC Public Health 2021; 21(1): 673.	No	population difference
469	Oo TW, Thandar M, Soe PP, et al. Assessment of respiratory dust exposure and lung functions among workers in textile mill (Thamine), Myanmar: a cross-sectional study. BMC Public Health 2021; 21(1): 673.	No	population difference
470	Oo TW, Thandar M, Soe PP, et al. Assessment of respiratory dust exposure and lung functions among workers in textile mill (Thamine), Myanmar: a cross-sectional study. BMC Public Health 2021; 21(1): 673.	No	population difference
471	Oo TW, Thandar M, Soe PP, et al. Assessment of respiratory dust exposure and lung functions among workers in textile mill (Thamine), Myanmar: a cross-sectional study. BMC Public Health 2021; 21(1): 673.	No	population difference
472	Oo TW, Thandar M, Soe PP, et al. Assessment of respiratory dust exposure and lung functions among workers in textile mill (Thamine), Myanmar: a cross-sectional study. BMC Public Health 2021; 21(1): 673.	No	population difference
473	Oo TW, Thandar M, Soe PP, et al. Assessment of respiratory dust exposure and lung functions among workers in textile mill (Thamine), Myanmar: a cross-sectional study. BMC Public Health 2021; 21(1): 673.	No	population difference
474	Oo TW, Thandar M, Soe PP, et al. Assessment of respiratory dust exposure and lung functions among workers in textile mill (Thamine), Myanmar: a cross-sectional study. BMC Public Health 2021; 21(1): 673.	No	population difference
475	Oo TW, Thandar M, Soe PP, et al. Assessment of respiratory dust exposure and lung functions among workers in textile mill (Thamine), Myanmar: a cross-sectional study. BMC Public Health 2021; 21(1): 673.	No	population difference
476	Oo TW, Thandar M, Soe PP, et al. Assessment of respiratory dust exposure and lung functions among workers in textile mill (Thamine), Myanmar: a cross-sectional study. BMC Public Health 2021; 21(1): 673.	No	population difference
477	Oo TW, Thandar M, Soe PP, et al. Assessment of respiratory dust exposure and lung functions among workers in textile mill (Thamine), Myanmar: a cross-sectional study. BMC Public Health 2021; 21(1): 673.	No	population difference
478	Oo TW, Thandar M, Soe PP, et al. Assessment of respiratory dust exposure and lung functions among workers in textile mill (Thamine), Myanmar: a cross-sectional study. BMC Public Health 2021; 21(1): 673.	No	population difference
479	Oo TW, Thandar M, Soe PP, et al. Assessment of respiratory dust exposure and lung functions among workers in textile mill (Thamine), Myanmar: a cross-sectional study. BMC Public Health 2021; 21(1): 673.	No	population difference
480	Oo TW, Thandar M, Soe PP, et al. Assessment of respiratory dust exposure and lung functions among workers in textile mill (Thamine), Myanmar: a cross-sectional study. BMC Public Health 2021; 21(1): 673.	No	population difference
481	Oo TW, Thandar M, Soe PP, et al. Assessment of respiratory dust exposure and lung functions among workers in textile mill (Thamine), Myanmar: a cross-sectional study. BMC Public Health 2021; 21(1): 673.	No	population difference
482	Oo TW, Thandar M, Soe PP, et al. Assessment of respiratory dust exposure and lung functions among workers in textile mill (Thamine), Myanmar: a cross-sectional study. BMC Public Health 2021; 21(1): 673.	No	population difference
483	Oo TW, Thandar M, Soe PP, et al. Assessment of respiratory dust exposure and lung functions among workers in textile mill (Thamine), Myanmar: a cross-sectional study. BMC Public Health 2021; 21(1): 673.	No	population difference
484	Oo TW, Thandar M, Soe PP, et al. Assessment of respiratory dust exposure and lung functions among workers in textile mill (Thamine), Myanmar: a cross-sectional study. BMC Public Health 2021; 21(1): 673.	No	population difference
485	Oo TW, Thandar M, Soe PP, et al. Assessment of respiratory dust exposure and lung functions among workers in textile mill (Thamine), Myanmar: a cross-sectional study. BMC Public Health 2021; 21(1): 673.	No	population difference
486	Oo TW, Thandar M, Soe PP, et al. Assessment of respiratory dust exposure and lung functions among workers in textile mill (Thamine), Myanmar: a cross-sectional study. BMC Public Health 2021; 21(1): 673.	No	population difference
487	Oo TW, Thandar M, Soe PP, et al. Assessment of respiratory dust exposure and lung functions among workers in textile mill (Thamine), Myanmar: a cross-sectional study. BMC Public Health 2021; 21(1): 673.	No	population difference
488	Oo TW, Thandar M, Soe PP, et al. Assessment of respiratory dust exposure and lung functions among workers in textile mill (Thamine), Myanmar: a cross-sectional study. BMC Public Health 2021; 21(1): 673.	No	population difference
489	Oo TW, Thandar M, Soe PP, et al. Assessment of respiratory dust exposure and lung functions among workers in textile mill (Thamine), Myanmar: a cross-sectional study. BMC Public Health 2021; 21(1): 673.	No	population difference
490	Oo TW, Thandar M, Soe PP, et al. Assessment of respiratory dust exposure and lung functions among workers in textile mill (Thamine), Myanmar: a cross-sectional study. BMC Public Health 2021; 21(1): 673.	No	population difference
491	Oo TW, Thandar M, Soe PP, et al. Assessment of respiratory dust exposure and lung functions among workers in textile mill (Thamine), Myanmar: a cross-sectional study. BMC Public Health 2021; 21(1): 673.	No	population difference
492	Oo TW, Thandar M, Soe PP, et al. Assessment of respiratory dust exposure and lung functions among workers in textile mill (Thamine), Myanmar: a cross-sectional study. BMC Public Health 2021; 21(1): 673.	No	population difference
493	Oo TW, Thandar M, Soe PP, et al. Assessment of respiratory dust exposure and lung functions among workers in textile mill (Thamine), Myanmar: a cross-sectional study. BMC Public Health 2021; 21(1): 673.	No	population difference
494	Oo TW, Thandar M, Soe PP, et al. Assessment of respiratory dust exposure and lung functions among workers in textile mill (Thamine), Myanmar: a cross-sectional study. BMC Public Health 2021; 21(1): 673.	No	population difference
495	Oo TW, Thandar M, Soe PP, et al. Assessment of respiratory dust exposure and lung functions among workers in textile mill (Thamine), Myanmar: a cross-sectional study. BMC Public Health 2021; 21(1): 673.	No	population difference
496	Oo TW, Thandar M, Soe PP, et al. Assessment of respiratory dust exposure and lung functions among workers in textile mill (Thamine), Myanmar: a cross-sectional study. BMC Public Health 2021; 21(1): 673.	No	population difference
497	Oo TW, Thandar M, Soe PP, et al. Assessment of respiratory dust exposure and lung functions among workers in textile mill (Thamine), Myanmar: a cross-sectional study. BMC Public Health 2021; 21(1): 673.	No	population difference
498	Oo TW, Thandar M, Soe PP, et al. Assessment of respiratory dust exposure and lung functions among workers in textile mill (Thamine), Myanmar: a cross-sectional study. BMC Public Health 2021; 21(1): 673.	No	population difference
499	Oo TW, Thandar M, Soe PP, et al. Assessment of respiratory dust exposure and lung functions among workers in textile mill (Thamine), Myanmar: a cross-sectional study. BMC Public Health 2021; 21(1): 673.	No	population difference
500	Oo TW, Thandar M, Soe PP, et al. Assessment of respiratory dust exposure and lung functions among workers in textile mill (Thamine), Myanmar: a cross-sectional study. BMC Public Health 2021; 21(1): 673.	No	population difference
501	Oo TW, Thandar M, Soe PP, et al. Assessment of respiratory dust exposure and lung functions among workers in textile mill (Thamine), Myanmar: a cross-sectional study. BMC Public Health 2021; 21(1): 673.	No	population difference
502	Oo TW, Thandar M, Soe PP, et al. Assessment of respiratory dust exposure and lung functions among workers in textile mill (Thamine), Myanmar: a cross-sectional study. BMC Public Health 2021; 21(1): 673.	No	population difference
503	Oo TW, Thandar M, Soe PP, et al. Assessment of respiratory dust exposure and lung functions among workers in textile mill (Thamine), Myanmar: a cross-sectional study. BMC Public Health 2021; 21(1): 673.	No	population difference
504	Oo TW, Thandar M, Soe PP, et al. Assessment of respiratory dust exposure and lung functions among workers in textile mill (Thamine), Myanmar: a cross-sectional study. BMC Public Health 2021; 21(1): 673.	No	population difference
505	Oo TW, Thandar M, Soe PP, et al. Assessment of respiratory dust exposure and lung functions among workers in textile mill (Thamine), Myanmar: a cross-sectional study. BMC Public Health 2021; 21(1): 673.	No	population difference
506	Oo TW, Thandar M, Soe PP, et al. Assessment of respiratory dust exposure and lung functions among workers in textile mill (Thamine), Myanmar: a cross-sectional study. BMC Public Health 2021; 21(1): 673.	No	population difference
507	Oo TW, Thandar M, Soe PP, et al. Assessment of respiratory dust exposure and lung functions among workers in textile mill (Thamine), Myanmar: a cross-sectional study. BMC Public Health 2021; 21(1): 673.	No	population difference
508	Oo TW, Thandar M, Soe PP, et al. Assessment of respiratory dust exposure and lung functions among workers in textile mill (Thamine), Myanmar: a cross-sectional study. BMC Public Health 2021; 21(1): 673.	No	population difference
509	Oo TW, Thandar M, Soe PP, et al. Assessment of respiratory dust exposure and lung functions among workers in textile mill (Thamine), Myanmar: a cross-sectional study. BMC Public Health 2021; 21(1): 673.	No	population difference
510	Oo TW, Thandar M, Soe PP, et al. Assessment of respiratory dust exposure and lung functions among workers in textile mill (Thamine), Myanmar: a cross-sectional study. BMC Public Health 2021; 21(1): 673.	No	population difference
511	Oo TW, Thandar M, Soe PP, et al. Assessment of respiratory dust exposure and lung functions among workers in textile mill (Thamine), Myanmar: a cross-sectional study. BMC Public Health 2021; 21(1): 673.	No	population difference
512	Oo TW, Thandar M, Soe PP, et al. Assessment of respiratory dust exposure and lung functions among workers in textile mill (Thamine), Myanmar: a cross-sectional study. BMC Public Health 2021; 21(1): 673.	No	population difference
513	Oo TW, Thandar M, Soe PP, et al. Assessment of respiratory dust exposure and lung functions among workers in textile mill (Thamine), Myanmar: a cross-sectional study. BMC Public Health 2021; 21(1): 673.	No	population difference
514	Oo TW, Thandar M, Soe PP, et al. Assessment of respiratory dust exposure and lung functions among workers in textile mill (Thamine), Myanmar: a cross-sectional study. BMC Public Health 2021; 21(1): 673.	No	population difference
515	Oo TW, Thandar M, Soe PP, et al. Assessment of respiratory dust exposure and lung functions among workers in textile mill (Thamine), Myanmar: a cross-sectional study. BMC Public Health 2021; 21(1): 673.	No	population difference
516	Oo TW, Thandar M, Soe PP, et al. Assessment of respiratory dust exposure and lung functions among workers in textile mill (Thamine), Myanmar: a cross-sectional study. BMC Public Health 2021; 21(1): 673.	No	population difference
517	Oo TW, Thandar M, Soe PP, et al. Assessment of respiratory dust exposure and lung functions among workers in textile mill (Thamine), Myanmar: a cross-sectional study. BMC Public Health 2021; 21(1): 673.	No	population difference
518	Oo TW, Thandar M, Soe PP, et al. Assessment of respiratory dust exposure and lung functions among workers in textile mill (Thamine), Myanmar: a cross-sectional study. BMC Public Health 2021; 21(1): 673.	No	population difference
519	Oo TW, Thandar M, Soe PP, et al. Assessment of respiratory dust exposure and lung functions among workers in textile mill (Thamine), Myanmar: a cross-sectional study. BMC Public Health 2021; 21(1): 673.	No	population difference
520	Oo TW, Thandar M, Soe PP, et al. Assessment of respiratory dust exposure and lung functions among workers in textile mill (Thamine), Myanmar: a cross-sectional study. BMC Public Health 2021; 21(1): 673.	No	population difference
521	Oo TW, Thandar M, Soe PP, et al. Assessment of respiratory dust exposure and lung functions among workers in textile mill (Thamine), Myanmar: a cross-sectional study. BMC Public Health 2021; 21(1): 673.	No	population difference
522	Oo TW, Thandar M, Soe PP, et al. Assessment of respiratory dust exposure and lung functions among workers in textile mill (Thamine), Myanmar: a cross-sectional study. BMC Public Health 2021; 21(1): 673.	No	population difference
523	Oo TW, Thandar M, Soe PP, et al. Assessment of respiratory dust exposure and lung functions among workers in textile mill (Thamine), Myanmar: a cross-sectional study. BMC Public Health 2021; 21(1): 673.	No	population difference
524	Oo TW, Thandar M, Soe PP, et al. Assessment of respiratory dust exposure and lung functions among workers in textile mill (Thamine), Myanmar: a cross-sectional study. BMC Public Health 2021; 21(1): 673.	No	population difference
525	Oo TW, Thandar M, Soe PP, et al. Assessment of respiratory dust exposure and lung functions among workers in textile mill (Thamine), Myanmar: a cross-sectional study. BMC Public Health 2021; 21(1): 673.	No	population difference
526	Oo TW, Thandar M, Soe PP, et al. Assessment of respiratory dust exposure and lung functions among workers in textile mill (Thamine), Myanmar: a cross-sectional study. BMC Public Health 2021; 21(1): 673.	No	population difference
527	Oo TW, Thandar M, Soe PP, et al. Assessment of respiratory dust exposure and lung functions among workers in textile mill (Thamine), Myanmar: a cross-sectional study. BMC Public Health 2021; 21(1): 673.	No	population difference
528	Oo TW, Thandar M, Soe PP, et al. Assessment of respiratory dust exposure and lung functions among workers in textile mill (Thamine), Myanmar: a cross-sectional study. BMC Public Health 2021; 21(1): 673.	No	population difference
529	Oo TW, Thandar M, Soe PP, et al. Assessment of respiratory dust exposure and lung functions among workers in textile mill (Thamine), Myanmar: a cross-sectional study. BMC Public Health 2021; 21(1): 673.	No	population difference
530	Oo TW, Thandar M, Soe PP, et al. Assessment of respiratory dust exposure and lung functions among workers in textile mill (Thamine), Myanmar: a cross-sectional study. BMC Public Health 2021; 21(1): 673.	No	population difference
531	Oo TW, Thandar M, Soe PP, et al. Assessment of respiratory dust exposure and lung functions among workers in textile mill (Thamine), Myanmar: a cross-sectional study. BMC Public Health 2021; 21(1): 673.	No	population difference
532	Oo TW, Thandar M, Soe PP, et al. Assessment of respiratory dust exposure and lung functions among workers in textile mill (Thamine), Myanmar: a cross-sectional study. BMC Public Health 2021; 21(1): 673.	No	population difference
533	Oo TW, Thandar M, Soe PP, et al. Assessment of respiratory dust exposure and lung functions among workers in textile mill (Thamine), Myanmar: a cross-sectional study. BMC Public Health 2021; 21(1): 673.	No	population difference
534	Oo TW, Thandar M, Soe PP, et al. Assessment of respiratory dust exposure and lung functions among workers in textile mill (Thamine), Myanmar: a cross-sectional study. BMC Public Health 2021; 21(1): 673.	No	population difference
535	Oo TW, Thandar M, Soe PP, et al. Assessment of respiratory dust exposure and lung functions among workers in textile mill (Thamine), Myanmar: a cross-sectional study. BMC Public Health 2021; 21(1): 673.	No	population difference
536	Oo TW, Thandar M, Soe PP, et al. Assessment of respiratory dust exposure and lung functions among workers in textile mill (Thamine), Myanmar: a cross-sectional study. BMC Public Health 2021; 21(1): 673.	No	population difference
537	Oo TW, Thandar M, Soe PP, et al. Assessment of respiratory dust exposure and lung functions among workers in textile mill (Thamine), Myanmar: a cross-sectional study. BMC Public Health 2021; 21(1): 673.	No	population difference
538	Oo TW, Thandar M, Soe PP, et al. Assessment of respiratory dust exposure and lung functions among workers in textile mill (Thamine), Myanmar: a cross-sectional study. BMC Public Health 2021; 21(1): 673.	No	population difference
539	Oo TW, Thandar M, Soe PP, et al. Assessment of respiratory dust exposure and lung functions among workers in textile mill (Thamine), Myanmar: a cross-sectional study. BMC Public Health 2021; 21(1): 673.	No	population difference
540	Oo TW, Thandar M, Soe PP, et al. Assessment of respiratory dust exposure and lung functions among workers in textile mill (Thamine), Myanmar: a cross-sectional study. BMC Public Health 2021; 21(1): 673.	No	population difference
541	Oo TW, Thandar M, Soe PP, et al. Assessment of respiratory dust exposure and lung functions among workers in textile mill (Thamine), Myanmar: a cross-sectional study. BMC Public Health 2021; 21(1): 673.	No	population difference
542	Oo TW, Thandar M, Soe PP, et al. Assessment of respiratory dust exposure and lung functions among workers in textile mill (Thamine), Myanmar: a cross-sectional study. BMC Public Health 2021; 21(1): 673.	No	population difference
543	Oo TW, Thandar M, Soe PP, et al. Assessment of respiratory dust exposure and lung functions among workers in textile mill (Thamine), Myanmar: a cross-sectional study. BMC Public Health 2021; 21(1): 673.	No	population difference
544	Oo TW, Thandar M, Soe PP, et al. Assessment of respiratory dust exposure and lung functions among workers in textile mill (Thamine), Myanmar: a cross-sectional study. BMC Public Health 2021; 21(1): 673.	No	population difference
545	Oo TW, Thandar M, Soe PP, et al. Assessment of respiratory dust exposure and lung functions among workers in textile mill (Thamine), Myanmar: a cross-sectional study. BMC Public Health 2021; 21(1): 673.	No	population difference
546	Oo TW, Thandar M, Soe PP, et al. Assessment of respiratory dust exposure and lung functions among workers in textile mill (Thamine), Myanmar: a cross-sectional study. BMC Public Health 2021; 21(1): 673.	No	population difference
547	Oo TW, Thandar M, Soe PP, et al. Assessment of respiratory dust exposure and lung functions among workers in textile mill (Thamine), Myanmar: a cross-sectional study. BMC Public Health 2021; 21(1): 673.	No	population difference
548	Oo TW, Thandar M, Soe PP, et al. Assessment of respiratory dust exposure and lung functions among workers in textile mill (Thamine), Myanmar: a cross-sectional study. BMC Public Health 2021; 21(1): 673.	No	population difference
549	Oo TW, Thandar M, Soe PP, et al. Assessment of respiratory dust exposure and lung functions among workers in textile mill (Thamine), Myanmar: a cross-sectional study. BMC Public Health 2021; 21(1): 673.	No	population difference
550	Oo TW, Thandar M, Soe PP, et al. Assessment of respiratory dust exposure and lung functions among workers in textile mill (Thamine), Myanmar: a cross-sectional study. BMC Public Health 2021; 21(1): 673.	No	population difference
551	Oo TW, Thandar M, Soe PP, et al. Assessment of respiratory dust exposure and lung functions among workers in textile mill (Thamine), Myanmar: a cross-sectional study. BMC Public Health 2021; 21(1): 673.	No	population difference
552	Oo TW, Thandar M, Soe PP, et al. Assessment of respiratory dust exposure and lung functions among workers in textile mill (Thamine), Myanmar: a cross-sectional study. BMC Public Health 2021; 21(1): 673.	No	population difference
553	Oo TW, Thandar M, Soe PP, et al. Assessment of respiratory dust exposure and lung functions among workers in textile mill (Thamine), Myanmar: a cross-sectional study. BMC Public Health 2021; 21(1): 673.	No	population difference
554	Oo TW, Thandar M, Soe PP, et al. Assessment of respiratory dust exposure and lung functions among workers in textile mill (Thamine), Myanmar: a cross-sectional study. BMC Public Health 2021; 21(1): 673.	No	population difference
555	Oo TW, Thandar M, Soe PP, et al. Assessment of respiratory dust exposure and lung functions among workers in textile mill (Thamine), Myanmar: a cross-sectional study. BMC Public Health 2021; 21(1): 673.	No	population difference
556	Oo TW, Thandar M, Soe PP, et al. Assessment of respiratory dust exposure and lung functions among workers in textile mill (Thamine), Myanmar: a cross-sectional study. BMC Public Health 2021; 21(1): 673.	No	population difference
557	Oo TW, Thandar M, Soe PP, et al. Assessment of respiratory dust exposure and lung functions among workers in textile mill (Thamine), Myanmar: a cross-sectional study. BMC Public Health 2021; 21(1): 673.	No	population difference
558	Oo TW, Thandar M, Soe PP, et al. Assessment of respiratory dust exposure and lung functions among workers in textile mill (Thamine), Myanmar: a cross-sectional study. BMC Public Health 2021; 21(1): 673.	No	population difference
559	Oo TW, Thandar M, Soe PP, et al. Assessment of respiratory dust exposure and lung functions among workers in textile mill (Thamine), Myanmar: a cross-sectional study. BMC Public Health 2021; 21(1): 673.	No	population difference
560	Oo TW, Thandar M, Soe PP, et al. Assessment of respiratory dust exposure and lung functions among workers in textile mill (Thamine), Myanmar: a cross-sectional study. BMC Public Health 2021; 21(1): 673.	No	population difference
561	Oo TW, Thandar M, Soe PP, et al. Assessment of respiratory dust exposure and lung functions among workers in textile mill (Thamine), Myanmar: a cross-sectional study. BMC Public Health 2021; 21(1): 673.	No	population difference
562	Oo TW, Thandar M, Soe PP, et al. Assessment of respiratory dust exposure and lung functions among workers in textile mill (Thamine), Myanmar: a cross-sectional study. BMC Public Health 2021; 21(1): 673.	No	population difference
563	Oo TW, Thandar M, Soe PP, et al. Assessment of respiratory dust exposure and lung functions among workers in textile mill (Thamine), Myanmar: a cross-sectional study. BMC Public Health 2021; 21(1): 673.	No	population difference
564	Oo TW, Thandar M, Soe PP, et al. Assessment of respiratory dust exposure and lung functions among workers in textile mill (Thamine), Myanmar: a cross-sectional study. BMC Public Health 2021; 21(1): 673.	No	population difference
565	Oo TW, Thandar M, Soe PP, et al. Assessment of respiratory dust exposure and lung functions among workers in textile mill (Thamine), Myanmar: a cross-sectional study. BMC Public Health 2021; 21(1): 673.	No	population difference
566	Oo TW, Thandar M, Soe PP, et al. Assessment of respiratory dust exposure and lung functions among workers in textile mill (Thamine), Myanmar: a cross-sectional study. BMC Public Health 2021; 21(1): 673.	No	population difference
567	Oo TW, Thandar M, Soe PP, et al. Assessment of respiratory dust exposure and lung functions among workers in textile mill (Thamine), Myanmar: a cross-sectional study. BMC Public Health 2021; 21(1): 673.	No	population difference
568	Oo TW, Thandar M, Soe PP, et al. Assessment of respiratory dust exposure and lung functions among workers in textile mill (Thamine), Myanmar: a cross-sectional study. BMC Public Health 2021; 21(1): 673.	No	population difference
569	Oo TW, Thandar M, Soe PP, et al. Assessment of respiratory dust exposure and lung functions among workers in textile mill (Thamine), Myanmar: a cross-sectional study. BMC Public Health 2021; 21(1): 673.	No	population difference
570	Oo TW, Thandar M, Soe PP, et al. Assessment of respiratory dust exposure and lung functions among workers in textile mill (Thamine), Myanmar: a cross-sectional study. BMC Public Health 2021; 21(1): 673.	No	population difference
571	Oo TW, Thandar M, Soe PP, et al. Assessment of respiratory dust exposure and lung functions among workers in textile mill (Thamine), Myanmar: a cross-sectional study. BMC Public Health 2021; 21(1): 673.	No	population difference
572	Oo TW, Thandar M, Soe PP, et al. Assessment of respiratory dust exposure and lung functions among workers in textile mill (Thamine), Myanmar: a cross-sectional study. BMC Public Health 2021; 21(1): 673.	No	population difference
573	Oo TW, Thandar M, Soe PP, et al. Assessment of respiratory dust exposure and lung functions among workers in textile mill (Thamine), Myanmar: a cross-sectional study. BMC Public Health 2021; 21(1): 673.	No	population difference
574	Oo TW, Thandar M, Soe PP, et al. Assessment of respiratory dust exposure and lung functions among workers in textile mill (Thamine), Myanmar: a cross-sectional study. BMC Public Health 2021; 21(1): 673.	No	population difference
575	Oo TW, Thandar M, Soe PP, et al. Assessment of respiratory dust exposure and lung functions among workers in textile mill (Thamine), Myanmar: a cross-sectional study. BMC Public Health 2021; 21(1): 673.	No	population difference
576	Oo TW, Thandar M, Soe PP, et al. Assessment of respiratory dust exposure and lung functions among workers in textile mill (Thamine), Myanmar: a cross-sectional study. BMC Public Health 2021; 21(1): 673.	No	population difference
577	Oo TW, Thandar M, Soe PP, et al. Assessment of respiratory dust exposure and lung functions among workers in textile mill (Thamine), Myanmar: a cross-sectional study. BMC Public Health 2021; 21(1): 673.	No	population difference
578	Oo TW, Thandar M, Soe PP, et al. Assessment of respiratory dust exposure and lung functions among workers in textile mill (Thamine), Myanmar: a cross-sectional study. BMC Public Health 2021; 21(1): 673.	No	population difference
579	Oo TW, Thandar M, Soe PP, et al. Assessment of respiratory dust exposure and lung functions among workers in textile mill (Thamine), Myanmar: a cross-sectional study. BMC Public Health 2021; 21(1): 673.	No	population difference
580	Oo TW, Thandar M, Soe PP, et al. Assessment of respiratory dust exposure and lung functions among workers in textile mill (Thamine), Myanmar: a cross-sectional study. BMC Public Health 2021; 21(1): 673.	No	population difference
581	Oo TW, Thandar M, Soe PP, et al. Assessment of respiratory dust exposure and lung functions among workers in textile mill (Thamine), Myanmar: a cross-sectional study. BMC Public Health 2021; 21(1): 673.	No	population difference
582	Oo TW, Thandar M, Soe PP, et al. Assessment of respiratory dust exposure and lung functions among workers in textile mill (Thamine), Myanmar: a cross-sectional study. BMC Public Health 2021; 21(1): 673.	No	population difference
583	Oo TW, Thandar M, Soe PP, et al. Assessment of respiratory dust exposure and lung functions among workers in textile mill (Thamine), Myanmar: a cross-sectional study. BMC Public Health 2021; 21(1): 673.	No	population difference
584	Oo TW, Thandar M, Soe PP, et al. Assessment of respiratory dust exposure and lung functions among workers in textile mill (Thamine), Myanmar: a cross-sectional study. BMC Public Health 2021; 21(1): 673.	No	population difference
585	Oo TW, Thandar M, Soe PP, et al. Assessment of respiratory dust exposure and lung functions among workers in textile mill (Thamine), Myanmar: a cross-sectional study. BMC Public Health 2021; 21(1): 673.	No	population difference
586	Oo TW, Thandar M, Soe PP, et al. Assessment of respiratory dust exposure and lung functions among workers in textile mill (Thamine), Myanmar: a cross-sectional study. BMC Public Health 2021; 21(1): 673.	No	population difference
587	Oo TW, Thandar M, Soe PP, et al. Assessment of respiratory dust exposure and lung functions among workers in textile mill (Thamine), Myanmar: a cross-sectional study. BMC Public Health 2021; 21(1): 673.	No	population difference
588	Oo TW, Thandar M, Soe PP, et al. Assessment of respiratory dust exposure and lung functions among workers in textile mill (Thamine), Myanmar: a cross-sectional study. BMC Public Health 2021; 21(1): 673.	No	population difference
589	Oo TW, Thandar M, Soe PP, et al. Assessment of respiratory dust exposure and lung functions among workers in textile mill (Thamine), Myanmar: a cross-sectional study. BMC Public Health 2021; 21(1): 673.	No	population difference
590	Oo TW, Thandar M, Soe PP, et al. Assessment of respiratory dust exposure and lung functions among workers in textile mill (Thamine), Myanmar: a cross-sectional study. BMC Public Health 2021; 21(1): 673.	No	population difference
591	Oo TW, Thandar M, Soe PP, et al. Assessment of respiratory dust exposure and lung functions among workers in textile mill (Thamine), Myanmar: a cross-sectional study. BMC Public Health 2021; 21(1): 673.	No	population difference
592	Oo TW, Thandar M, Soe PP, et al. Assessment of respiratory dust exposure and lung functions among workers in textile mill (Thamine), Myanmar: a cross-sectional study. BMC Public Health 2021; 21(1): 673.	No	population difference
593	Oo TW, Thandar M, Soe PP, et al. Assessment of respiratory dust exposure and lung functions among workers in textile mill (Thamine), Myanmar: a cross-sectional study. BMC Public Health 2021; 21(1): 673.	No	population difference
594	Oo TW, Thandar M, Soe PP, et al. Assessment of respiratory dust exposure and lung functions among workers in textile mill (Thamine), Myanmar: a cross-sectional study. BMC Public Health 2021; 21(1): 673.	No	population difference
595	Oo TW, Thandar M, Soe PP, et al. Assessment of respiratory dust exposure and lung functions among workers in textile mill (Thamine), Myanmar: a cross-sectional study. BMC Public Health 2021; 21(1): 673.	No	population difference
596	Oo TW, Thandar M, Soe PP, et al. Assessment of respiratory dust exposure and lung functions among workers in textile mill (Thamine), Myanmar: a cross-sectional study. BMC Public Health 2021; 21(1): 673.	No	population difference
597	Oo TW, Thandar M, Soe PP, et al. Assessment of respiratory dust exposure and lung functions among workers in textile mill (Thamine), Myanmar: a cross-sectional study. BMC Public Health 2021; 21(1): 673.	No	population difference
598	Oo TW, Thandar M, Soe PP, et al. Assessment of respiratory dust exposure and lung functions among workers in textile mill (Thamine), Myanmar: a cross-sectional study. BMC Public Health 2021; 21(1): 673.	No	population difference
599	Oo TW, Thandar M, Soe PP, et al. Assessment of respiratory dust exposure and lung functions among workers in textile mill (Thamine), Myanmar: a cross-sectional study. BMC Public Health 2021; 21(1): 673.	No	population difference
600	Oo TW, Thandar M, Soe PP, et al. Assessment of respiratory dust exposure and lung functions among workers in textile mill (Thamine), Myanmar: a cross-sectional study. BMC Public Health 2021; 21(1): 673.	No	population difference
601	Oo TW, Thandar M, Soe PP, et al. Assessment of respiratory dust exposure and lung functions among workers in textile mill (Thamine), Myanmar: a cross-sectional study. BMC Public Health 2021; 21(1): 673.	No	population difference
602	Oo TW, Thandar M, Soe PP, et al. Assessment of respiratory dust exposure and lung functions among workers in textile mill (Thamine), Myanmar: a cross-sectional study. BMC Public Health 2021; 21(1): 673.	No	population difference
603	Oo TW, Thandar M, Soe PP, et al. Assessment of respiratory dust exposure and lung functions among workers in textile mill (Thamine), Myanmar: a cross-sectional study. BMC Public Health 2021; 21(1): 673.	No	population difference
604	Oo TW, Thandar M, Soe PP, et al. Assessment of respiratory dust exposure and lung functions among workers in textile mill (Thamine), Myanmar: a cross-sectional study. BMC Public Health 2021; 21(1): 673.	No	population difference
605	Oo TW, Thandar M, Soe PP, et al. Assessment of respiratory dust exposure and lung functions among workers in textile mill (Thamine), Myanmar: a cross-sectional study. BMC Public Health 2021; 21(1): 673.	No	population difference
606	Oo TW, Thandar M, Soe PP, et al. Assessment of respiratory dust exposure and lung functions among workers in textile mill (Thamine), Myanmar: a cross-sectional study. BMC Public Health 2021; 21(1): 673.	No	population difference
607	Oo TW, Thandar M, Soe PP, et al. Assessment of respiratory dust exposure and lung functions among workers in textile mill (Thamine), Myanmar: a cross-sectional study. BMC Public Health 2021; 21(1): 673.	No	population difference
608	Oo TW, Thandar M, Soe PP, et al. Assessment of respiratory dust exposure and lung functions among workers in textile mill (Thamine), Myanmar: a cross-sectional study. BMC Public Health 2021; 21(1): 673.	No	population difference
609	Oo TW, Thandar M, Soe PP, et al. Assessment of respiratory dust exposure and lung functions among workers in textile mill (Thamine), Myanmar: a cross-sectional study. BMC Public Health 2021; 21(1): 673.	No	population difference
610	Oo TW, Thandar M, Soe PP, et al. Assessment of respiratory dust exposure and lung functions among workers in textile mill (Thamine), Myanmar: a cross-sectional study. BMC Public Health 2021; 21(1): 673.	No	population difference
611	Oo TW, Thandar M, Soe PP, et al. Assessment of respiratory dust exposure and lung functions among workers in textile mill (Thamine), Myanmar: a cross-sectional study. BMC Public Health 2021; 21(1): 673.	No	population difference
612	Oo TW, Thandar M, Soe PP, et al. Assessment of respiratory dust exposure and lung functions among workers in textile mill (Thamine), Myanmar: a cross-sectional study. BMC Public Health 2021; 21(1): 673.	No	population difference
613	Oo TW, Thandar M, Soe PP, et al. Assessment of respiratory dust exposure and lung functions among workers in textile mill (Thamine), Myanmar: a cross-sectional study. BMC Public Health 2021; 21(1): 673.	No	population difference
614	Oo TW, Thandar M, Soe PP, et al. Assessment of respiratory dust exposure and lung functions among workers in textile mill (Thamine), Myanmar: a cross-sectional study. BMC Public Health 2021; 21(1): 673.	No	population difference
615	Oo TW, Thandar M, Soe PP, et al. Assessment of respiratory dust exposure and lung functions among workers in textile mill (Thamine), Myanmar: a cross-sectional study. BMC Public Health 2021; 21(1): 673.	No	population difference
616	Oo TW, Thandar M, Soe PP, et al. Assessment of respiratory dust exposure and lung functions among workers in textile mill (Thamine), Myanmar: a cross-sectional study. BMC Public Health 2021; 21(1): 673.	No	population difference
617	Oo TW, Thandar M, Soe PP, et al. Assessment of respiratory dust exposure and lung functions among workers in textile mill (Thamine), Myanmar: a cross-sectional study. BMC Public Health 2021; 21(1): 673.	No	population difference
618	Oo TW, Thandar M, Soe PP, et al. Assessment of respiratory dust exposure and lung functions among workers in textile mill (Thamine), Myanmar: a cross-sectional study. BMC Public Health 2021; 21(1): 673.	No	population difference
619	Oo TW, Thandar M, Soe PP, et al. Assessment of respiratory dust exposure and lung functions among workers in textile mill (Thamine), Myanmar: a cross-sectional study. BMC Public Health 2021; 21(1): 673.	No	population difference
620	Oo TW, Thandar M, Soe PP, et al. Assessment of respiratory dust exposure and lung functions among workers in textile mill (Thamine), Myanmar: a cross-sectional study. BMC Public Health 2021; 21(1): 673.	No	population difference
621	Oo TW, Thandar M, Soe PP, et al. Assessment of respiratory dust exposure and lung functions among workers in textile mill (Thamine), Myanmar: a cross-sectional study. BMC Public Health 2021; 21(1): 673.	No	population difference
622	Oo TW, Thandar M, Soe PP, et al. Assessment of respiratory dust exposure and lung functions among workers in textile mill (Thamine), Myanmar: a cross-sectional study. BMC Public Health 2021; 21(1): 673.	No	population difference
623	Oo TW, Thandar M, Soe PP, et al. Assessment of respiratory dust exposure and lung functions among workers in textile mill (Thamine), Myanmar: a cross-sectional study. BMC Public Health 2021; 21(1): 673.	No	population difference
624	Oo TW, Thandar M, Soe PP, et al. Assessment of respiratory dust exposure and lung functions among workers in textile mill (Thamine), Myanmar: a cross-sectional study. BMC Public Health 2021; 21(1): 673.	No	population difference
625	Oo TW, Thandar M, Soe PP, et al. Assessment of respiratory dust exposure and lung functions among workers in textile mill (Thamine), Myanmar: a cross-sectional study. BMC Public Health 2021; 21(1): 673.	No	population difference
626	Oo TW, Thandar M, Soe PP, et al. Assessment of respiratory dust exposure and lung functions among workers in textile mill (Thamine), Myanmar: a cross-sectional study. BMC Public Health 2021; 21(1): 673.	No	population difference
627	Oo TW, Thandar M, Soe PP, et al. Assessment of respiratory dust exposure and lung functions among workers in textile mill (Thamine), Myanmar: a cross-sectional study. BMC Public Health 2021; 21(1): 673.	No	population difference
628	Oo TW, Thandar M, Soe PP, et al. Assessment of respiratory dust exposure and lung functions among workers in textile mill (Thamine), Myanmar: a cross-sectional study. BMC Public Health 2021; 21(1): 673.	No	population difference
629	Oo TW, Thandar M, Soe PP, et al. Assessment of respiratory dust exposure and lung functions among workers in textile mill (Thamine), Myanmar: a cross-sectional study. BMC Public Health 2021; 21(1): 673.	No	population difference
630	Oo TW, Thandar M, Soe PP, et al. Assessment of respiratory dust exposure and lung functions among workers in textile mill (Thamine), Myanmar: a cross-sectional study. BMC Public Health 2021; 21(1): 673.	No	population difference
631	Oo TW, Thandar M, Soe PP, et al. Assessment of respiratory dust exposure and lung functions among workers in textile mill (Thamine), Myanmar: a cross-sectional study. BMC Public Health 2021; 21(1): 673.	No	population difference
632	Oo TW, Thandar M, Soe PP, et al. Assessment of respiratory dust exposure and lung functions among workers in textile mill (Thamine), Myanmar: a cross-sectional study. BMC Public Health 2021; 21(1): 673.	No	population difference
633	Oo TW, Thandar M, Soe PP, et al. Assessment of respiratory dust exposure and lung functions among workers in textile mill (Thamine), Myanmar: a cross-sectional study. BMC Public Health 2021; 21(1): 673.	No	population difference
634	Oo TW, Thandar M, Soe PP, et al. Assessment of respiratory dust exposure and lung functions among workers in textile mill (Thamine), Myanmar: a cross-sectional study. BMC Public Health 2021; 21(1): 673.	No	population difference
635	Oo TW, Thandar M, Soe PP, et al. Assessment of respiratory dust exposure and lung functions among workers in textile mill (Thamine), Myanmar: a cross-sectional study. BMC Public Health 2021; 21(1): 673.	No	population difference
636	Oo TW, Thandar M, Soe PP, et al. Assessment of respiratory dust exposure and lung functions among workers in textile mill (Thamine), Myanmar: a cross-sectional study. BMC Public Health 2021; 21(1): 673.	No	population difference
637	Oo TW, Thandar M, Soe PP, et al. Assessment of respiratory dust exposure and lung functions among workers in textile mill (Thamine), Myanmar: a cross-sectional study. BMC Public Health 2021; 21(1): 673.	No	population difference
638	Oo TW, Thandar M, Soe PP, et al. Assessment of respiratory dust exposure and lung functions among workers in textile mill (Thamine), Myanmar: a cross-sectional study. BMC Public Health 2021; 21(1): 673.	No	population difference
639	Oo TW, Thandar M, Soe PP, et al. Assessment of respiratory dust exposure and lung functions among workers in textile mill (Thamine), Myanmar: a cross-sectional study. BMC Public Health 2021; 21(1): 673.	No	population difference
640	Oo TW, Thandar M, Soe PP, et al. Assessment of respiratory dust exposure and lung functions among workers in textile mill (Thamine), Myanmar: a cross-sectional study. BMC Public Health 2021; 21(1): 673.	No	population difference
641	Oo TW, Thandar M, Soe PP, et al. Assessment of respiratory dust exposure and lung functions among workers in textile mill (Thamine), Myanmar: a cross-sectional study. BMC Public Health 2021; 21(1): 673.	No	population difference
642	Oo TW, Thandar M, Soe PP, et al. Assessment of respiratory dust exposure and lung functions among workers in textile mill (Thamine), Myanmar: a cross-sectional study. BMC Public Health 2021; 21(1): 673.	No	population difference
643	Oo TW, Thandar M, Soe PP, et al. Assessment of respiratory dust exposure and lung functions among workers in textile mill (Thamine), Myanmar: a cross-sectional study. BMC Public Health 2021; 21(1): 673.	No	population difference
644	Oo TW, Thandar M, Soe PP, et al. Assessment of respiratory dust exposure and lung functions among workers in textile mill (Thamine), Myanmar: a cross-sectional study. BMC Public Health 2021; 21(1): 673.	No	population difference
645	Oo TW, Thandar M, Soe PP, et al. Assessment of respiratory dust exposure and lung functions among workers in textile mill (Thamine), Myanmar: a cross-sectional study. BMC Public Health 2021; 21(1): 673.	No	population difference
646	Oo TW, Thandar M, Soe PP, et al. Assessment of respiratory dust exposure and lung functions among workers in textile mill (Thamine), Myanmar: a cross-sectional study. BMC Public Health 2021; 21(1): 673.	No	population difference
647	Oo TW, Thandar M, Soe PP, et al. Assessment of respiratory dust exposure and lung functions among workers in textile mill (Thamine), Myanmar: a cross-sectional study. BMC Public Health 2021; 21(1): 673.	No	population difference
648	Oo TW, Thandar M, Soe PP, et al. Assessment of respiratory dust exposure and lung functions among workers in textile mill (Thamine), Myanmar: a cross-sectional study. BMC Public Health 2021; 21(1): 673.	No	population difference
649	Oo TW, Thandar M, Soe PP, et al. Assessment of respiratory dust exposure and lung functions among workers in textile mill (Thamine), Myanmar: a cross-sectional study. BMC Public Health 2021; 21(1): 673.	No	population difference
650	Oo TW, Thandar M, Soe PP, et al. Assessment of respiratory dust exposure and lung functions among workers in textile mill (Thamine), Myanmar: a cross-sectional study. BMC Public Health 2021; 21(1): 673.	No	population difference
651	Oo TW, Thandar M, Soe PP, et al. Assessment of respiratory dust exposure and lung functions among workers in textile mill (Thamine), Myanmar: a cross-sectional study. BMC Public Health 2021; 21(1): 673.	No	population difference
652	Oo TW, Thandar M, Soe PP, et al. Assessment of respiratory dust exposure and lung functions among workers in textile mill (Thamine), Myanmar: a cross-sectional study. BMC Public Health 2021; 21(1): 673.	No	population difference
653	Oo TW, Thandar M, Soe PP, et al. Assessment of respiratory dust exposure and lung functions among workers in textile mill (Thamine), Myanmar: a cross-sectional study. BMC Public Health 2021; 21(1): 673.	No	population difference
654	Oo TW, Thandar M, Soe PP, et al. Assessment of respiratory dust exposure and lung functions among workers in textile mill (Thamine), Myanmar: a cross-sectional study. BMC Public Health 2021; 21(1): 673.	No	population difference
655	Oo TW, Thandar M, Soe PP, et al. Assessment of respiratory dust exposure and lung functions among workers in textile mill (Thamine), Myanmar: a cross-sectional study. BMC Public Health 2021; 21(1): 673.	No	population difference
656	Oo TW, Thandar M, Soe PP, et al. Assessment of respiratory dust exposure and lung functions among workers in textile mill (Thamine), Myanmar: a cross-sectional study. BMC Public Health 2021; 21(1): 673.	No	population difference
657	Oo TW, Thandar M, Soe PP, et al. Assessment of respiratory dust exposure and lung functions among workers in textile mill (Thamine), Myanmar: a cross-sectional study. BMC Public Health 2021; 21(1): 673.	No	population difference
658	Oo TW, Thandar M, Soe PP, et al. Assessment of respiratory dust exposure and lung functions among workers in textile mill (Thamine), Myanmar: a cross-sectional study. BMC Public Health 2021; 21(1): 673.	No	population difference
659	Oo TW, Thandar M, Soe PP, et al. Assessment of respiratory dust exposure and lung functions among workers in textile mill (Thamine), Myanmar: a cross-sectional study. BMC Public Health 2021; 21(1): 673.	No	population difference
660	Oo TW, Thandar M, Soe PP, et al. Assessment of respiratory dust exposure and lung functions among workers in textile mill (Thamine), Myanmar: a cross-sectional study. BMC Public Health 2021; 21(1): 673.	No	population difference
661	Oo TW, Thandar M, Soe PP, et al. Assessment of respiratory dust exposure and lung functions among workers in textile mill (Thamine), Myanmar: a cross-sectional study. BMC Public Health 2021; 21(1): 673.	No	population difference
662	Oo TW, Thandar M, Soe PP, et al. Assessment of respiratory dust exposure and lung functions among workers in textile mill (Thamine), Myanmar: a cross-sectional study. BMC Public Health 2021; 21(1): 673.	No	population difference
663	Oo TW, Thandar M, Soe PP, et al. Assessment of respiratory dust exposure and lung functions among workers in textile mill (Thamine), Myanmar: a cross-sectional study. BMC Public Health 2021; 21(1): 673.	No	population difference
664	Oo TW, Thandar M, Soe PP, et al. Assessment of respiratory dust exposure and lung functions among workers in textile mill (Thamine), Myanmar: a cross-sectional study. BMC Public Health 2021; 21(1): 673.	No	population difference
665	Oo TW, Thandar M, Soe PP, et al. Assessment of respiratory dust exposure and lung functions among workers in textile mill (Thamine), Myanmar: a cross-sectional study. BMC Public Health 2021; 21(1): 673.	No	population difference
666	Oo TW, Thandar M, Soe PP, et al. Assessment of respiratory dust exposure and lung functions among workers in textile mill (Thamine), Myanmar: a cross-sectional study. BMC Public Health 2021; 21(1): 673.	No	population difference
667	Oo TW, Thandar M, Soe PP, et al. Assessment of respiratory dust exposure and lung functions among workers in textile mill (Thamine), Myanmar: a cross-sectional study. BMC Public Health 2021; 21(1): 673.	No	population difference
668	Oo TW, Thandar M, Soe PP, et al. Assessment of respiratory dust exposure and lung functions among workers in textile mill (Thamine), Myanmar: a cross-sectional study. BMC Public Health 2021; 21(1): 673.	No	population difference
669	Oo TW, Thandar M, Soe PP, et al. Assessment of respiratory dust exposure and lung functions among workers in textile mill (Thamine), Myanmar: a cross-sectional study. BMC Public Health 2021; 21(1): 673.	No	population difference
670	Oo TW, Thandar M, Soe PP, et al. Assessment of respiratory dust exposure and lung functions among workers in textile mill (Thamine), Myanmar: a cross-sectional study. BMC Public Health 2021; 21(1): 673.	No	population difference
671	Oo TW, Thandar M, Soe PP, et al. Assessment of respiratory dust exposure and lung functions among workers in textile mill (Thamine), Myanmar: a cross-sectional study. BMC Public Health 2021; 21(1): 673.	No	population difference
672	Oo TW, Thandar M, Soe PP, et al. Assessment of respiratory dust exposure and lung functions among workers in textile mill (Thamine), Myanmar: a cross-sectional study. BMC Public Health 2021; 21(1): 673.	No	population difference
673	Oo TW, Thandar M, Soe PP, et al. Assessment of respiratory dust exposure and lung functions among workers in textile mill (Thamine), Myanmar: a cross-sectional study. BMC Public Health 2021; 21(1): 673.	No	population difference
674	Oo TW, Thandar M, Soe PP, et al. Assessment of respiratory dust exposure and lung functions among workers in textile mill (Thamine), Myanmar: a cross-sectional study. BMC Public Health 2021; 21(1): 673.	No	population difference
675	Oo TW, Thandar M, Soe PP, et al. Assessment of respiratory dust exposure and lung functions among workers in textile mill (Thamine), Myanmar: a cross-sectional study. BMC Public Health 2021; 21(1): 673.	No	population difference
676	Oo TW, Thandar M, Soe PP, et al. Assessment of respiratory dust exposure and lung functions among workers in textile mill (Thamine), Myanmar: a cross-sectional study. BMC Public Health 2021; 21(1): 673.	No	population difference
677	Oo TW, Thandar M, Soe PP, et al. Assessment of respiratory dust exposure and lung functions among workers in textile mill (Thamine), Myanmar: a cross-sectional study. BMC Public Health 2021; 21(1): 673.	No	population difference
678	Oo TW, Thandar M, Soe PP, et al. Assessment of respiratory dust exposure and lung functions among workers in textile mill (Thamine), Myanmar: a cross-sectional study. BMC Public Health 2021; 21(1): 673.	No	population difference
679	Oo TW, Thandar M, Soe PP, et al. Assessment of respiratory dust exposure and lung functions among workers in textile mill (Thamine), Myanmar: a cross-sectional study. BMC Public Health 2021; 21(1): 673.	No	population difference
680	Oo TW, Thandar M, Soe PP, et al. Assessment of respiratory dust exposure and lung functions among workers in textile mill (Thamine), Myanmar: a cross-sectional study. BMC Public Health 2021; 21(1): 673.	No	population difference
681	Oo TW, Thandar M, Soe PP, et al. Assessment of respiratory dust exposure and lung functions among workers in textile mill (Thamine), Myanmar: a cross-sectional study. BMC Public Health 2021; 21(1): 673.	No	population difference
682	Oo TW, Thandar M, Soe PP, et al. Assessment of respiratory dust exposure and lung functions among workers in textile mill (Thamine), Myanmar: a cross-sectional study. BMC Public Health 2021; 21(1): 673.	No	population difference
683	Oo TW, Thandar M, Soe PP, et al. Assessment of respiratory dust exposure and lung functions among workers in textile mill (Thamine), Myanmar: a cross-sectional study. BMC Public Health 2021; 21(1): 673.	No	population difference
684	Oo TW, Thandar M, Soe PP, et al. Assessment of respiratory dust exposure and lung functions among workers in textile mill (Thamine), Myanmar: a cross-sectional study. BMC Public Health 2021; 21(1): 673.	No	population difference
685	Oo TW, Thandar M, Soe PP, et al. Assessment of respiratory dust exposure and lung functions among workers in textile mill (Thamine), Myanmar: a cross-sectional study. BMC Public Health 2021; 21(1): 673.	No	population difference
686	Oo TW, Thandar M, Soe PP, et al. Assessment of respiratory dust exposure and lung functions among workers in textile mill (Thamine), Myanmar: a cross-sectional study. BMC Public Health 2021; 21(1): 673.	No	population difference
687	Oo TW, Thandar M, Soe PP, et al. Assessment of respiratory dust exposure and lung functions among workers in textile mill (Thamine), Myanmar: a cross-sectional study. BMC Public Health 2021; 21(1): 673.	No	population difference
688	Oo TW, Thandar M, Soe PP, et al. Assessment of respiratory dust exposure and lung functions among workers in textile mill (Thamine), Myanmar: a cross-sectional study. BMC Public Health 2021; 21(1): 673.	No	population difference
689	Oo TW, Thandar M, Soe PP, et al. Assessment of respiratory dust exposure and lung functions among workers in textile mill (Thamine), Myanmar: a cross-sectional study. BMC Public Health 2021; 21(1): 673.	No	population difference
690	Oo TW, Thandar M, Soe PP, et al. Assessment of respiratory dust exposure and lung functions among workers in textile mill (Thamine), Myanmar: a cross-sectional study. BMC Public Health 2021; 21(1): 673.	No	population difference
691	Oo TW, Thandar M, Soe PP, et al. Assessment of respiratory dust exposure and lung functions among workers in textile mill (Thamine), Myanmar: a cross-sectional study. BMC Public Health 2021; 21(1): 673.	No	population difference
692	Oo TW, Thandar M, Soe PP, et al. Assessment of respiratory dust exposure and lung functions among workers in textile mill (Thamine), Myanmar: a cross-sectional study. BMC Public Health 2021; 21(1): 673.	No	population difference
693	Oo TW, Thandar M, Soe PP, et al. Assessment of respiratory dust exposure and lung functions among workers in textile mill (Thamine), Myanmar: a cross-sectional study. BMC Public Health 2021; 21(1): 673.	No	population difference
694	Oo TW, Thandar M, Soe PP, et al. Assessment of respiratory dust exposure and lung functions among workers in textile mill (Thamine), Myanmar: a cross-sectional study. BMC Public Health 2021; 21(1): 673.	No	population difference
695	Oo TW, Thandar M, Soe PP, et al. Assessment of respiratory dust exposure and lung functions among workers in textile mill (Thamine), Myanmar: a cross-sectional study. BMC Public Health 2021; 21(1): 673.	No	population difference
696	Oo TW, Thandar M, Soe PP, et al. Assessment of respiratory dust exposure and lung functions among workers in textile mill (Thamine), Myanmar: a cross-sectional study. BMC Public Health 2021; 21(1): 673.	No	population difference
697	Oo TW, Thandar M, Soe PP, et al. Assessment of respiratory dust exposure and lung functions among workers in textile mill (Thamine), Myanmar: a cross-sectional study. BMC Public Health 2021; 21(1): 673.	No	population difference
698	Oo TW, Thandar M, Soe PP, et al. Assessment of respiratory dust exposure and lung functions among workers in textile mill (Thamine), Myanmar: a cross-sectional study. BMC Public Health 2021; 21(1): 673.	No	population difference
699	Oo TW, Thandar M, Soe PP, et al. Assessment of respiratory dust exposure and lung functions among workers in textile mill (Thamine), Myanmar: a cross-sectional study. BMC Public Health 2021; 21(1): 673.	No	population difference
700	Oo TW, Thandar M, Soe PP, et al. Assessment of respiratory dust exposure and lung functions among workers in textile mill (Thamine), Myanmar: a cross-sectional study. BMC Public Health 2021; 21(1): 673.	No	population difference
701	Oo TW, Thandar M, Soe PP, et al. Assessment of respiratory dust exposure and lung functions among workers in textile mill (Thamine), Myanmar: a cross-sectional study. BMC Public Health 2021; 21(1): 673.	No	population difference
702	Oo TW, Thandar M, Soe PP, et al. Assessment of respiratory dust exposure and lung functions among workers in textile mill (Thamine), Myanmar: a cross-sectional study. BMC Public Health 2021; 21(1): 673.	No	population difference
703	Oo TW, Thandar M, Soe PP, et al. Assessment of respiratory dust exposure and lung functions among workers in textile mill (Thamine), Myanmar: a cross-sectional study. BMC Public Health 2021; 21(1): 673.	No	population difference
704	Oo TW, Thandar M, Soe PP, et al. Assessment of respiratory dust exposure and lung functions among workers in textile mill (Thamine), Myanmar: a cross-sectional study. BMC Public Health 2021; 21(1): 673.	No	population difference
705	Oo TW, Thandar M, Soe PP, et al. Assessment of respiratory dust exposure and lung functions among workers in textile mill (Thamine), Myanmar: a cross-sectional study. BMC Public Health 2021; 21(1): 673.	No	population difference
706	Oo TW, Thandar M, Soe PP, et al. Assessment of respiratory dust exposure and lung functions among workers in textile mill (Thamine), Myanmar: a cross-sectional study. BMC Public Health 2021; 21(1): 673.	No	population difference
707	Oo TW, Thandar M, Soe PP, et al. Assessment of respiratory dust exposure and lung functions among workers in textile mill (Thamine), Myanmar: a cross-sectional study. BMC Public Health 2021; 21(1): 673.	No	population difference
708	Oo TW, Thandar M, Soe PP, et al. Assessment of respiratory dust exposure and lung functions among workers in textile mill (Thamine), Myanmar: a cross-sectional study. BMC Public Health 2021; 21(1): 673.	No	population difference
709	Oo TW, Thandar M, Soe PP, et al. Assessment of respiratory dust exposure and lung functions among workers in textile mill (Thamine), Myanmar: a cross-sectional study. BMC Public Health 2021; 21(1): 673.	No	population difference
710	Oo TW, Thandar M, Soe PP, et al. Assessment of respiratory dust exposure and lung functions among workers in textile mill (Thamine), Myanmar: a cross-sectional study. BMC Public Health 2021; 21(1): 673.	No	population difference
711	Oo TW, Thandar M, Soe PP, et al. Assessment of respiratory dust exposure and lung functions among workers in textile mill (Thamine), Myanmar: a cross-sectional study. BMC Public Health 2021; 21(1): 673.	No	population difference
712	Oo TW, Thandar M, Soe PP, et al. Assessment of respiratory dust exposure and lung functions among workers in textile mill (Thamine), Myanmar: a cross-sectional study. BMC Public Health 2021; 21(1): 673.	No	population difference
713	Oo TW, Thandar M, Soe PP, et al. Assessment of respiratory dust exposure and lung functions among workers in textile mill (Thamine), Myanmar: a cross-sectional study. BMC Public Health 2021; 21(1): 673.	No	population difference
714	Oo TW, Thandar M, Soe PP, et al. Assessment of respiratory dust exposure and lung functions among workers in textile mill (Thamine), Myanmar: a cross-sectional study. BMC Public Health 2021; 21(1): 673.	No	population difference
715	Oo TW, Thandar M, Soe PP, et al. Assessment of respiratory dust exposure and lung functions among workers in textile mill (Thamine), Myanmar: a cross-sectional study. BMC Public Health 2021; 21(1): 673.	No	population difference
716	Oo TW, Thandar M, Soe PP, et al. Assessment of respiratory dust exposure and lung functions among workers in textile mill (Thamine), Myanmar: a cross-sectional study. BMC Public Health 2021; 21(1): 673.	No	population difference
717	Oo TW, Thandar M, Soe PP, et al. Assessment of respiratory dust exposure and lung functions among workers in textile mill (Thamine), Myanmar: a cross-sectional study. BMC Public Health 2021; 21(1): 673.	No	population difference
718	Oo TW, Thandar M, Soe PP, et al. Assessment of respiratory dust exposure and lung functions among workers in textile mill (Thamine), Myanmar: a cross-sectional study. BMC Public Health 2021; 21(1): 673.	No	population difference
719	Oo TW, Thandar M, Soe PP, et al. Assessment of respiratory dust exposure and lung functions among workers in textile mill (Thamine), Myanmar: a cross-sectional study. BMC Public Health 2021; 21(1): 673.	No	population difference
720	Oo TW, Thandar M, Soe PP, et al. Assessment of respiratory dust exposure and lung functions among workers in textile mill (Thamine), Myanmar: a cross-sectional study. BMC Public Health 2021; 21(1): 673.	No	population difference
721	Oo TW, Thandar M, Soe PP, et al. Assessment of respiratory dust exposure and lung functions among workers in textile mill (Thamine), Myanmar: a cross-sectional study. BMC Public Health 2021; 21(1): 673.	No	population difference
722	Oo TW, Thandar M, Soe PP, et al. Assessment of respiratory dust exposure and lung functions among workers in textile mill (Thamine), Myanmar: a cross-sectional study. BMC Public Health 2021; 21(1): 673.	No	population difference
723	Oo TW, Thandar M, Soe PP, et al. Assessment of respiratory dust exposure and lung functions among workers in textile mill (Thamine), Myanmar: a cross-sectional study. BMC Public Health 2021; 21(1): 673.	No	population difference
724	Oo TW, Thandar M, Soe PP, et al. Assessment of respiratory dust exposure and lung functions among workers in textile mill (Thamine), Myanmar: a cross-sectional study. BMC Public Health 2021; 21(1): 673.	No	population difference
725	Oo TW, Thandar M, Soe PP, et al. Assessment of respiratory dust exposure and lung functions among workers in textile mill (Thamine), Myanmar: a cross-sectional study. BMC Public Health 2021; 21(1): 673.	No	population difference
726	Oo TW, Thandar M, Soe PP, et al. Assessment of respiratory dust exposure and lung functions among workers in textile mill (Thamine), Myanmar: a cross-sectional study. BMC Public Health 2021; 21(1): 673.	No	population difference
727	Oo TW, Thandar M, Soe PP, et al. Assessment of respiratory dust exposure and lung functions among workers in textile mill (Thamine), Myanmar: a cross-sectional study. BMC Public Health 2021; 21(1): 673.	No	population difference
728	Oo TW, Thandar M, Soe PP, et al. Assessment of respiratory dust exposure and lung functions among workers in textile mill (Thamine), Myanmar: a cross-sectional study. BMC Public Health 2021; 21(1): 673.	No	population difference
729	Oo TW, Thandar M, Soe PP, et al. Assessment of respiratory dust exposure and lung functions among workers in textile mill (Thamine), Myanmar: a cross-sectional study. BMC Public Health 2021; 21(1): 673.	No	population difference
730	Oo TW, Thandar M, Soe PP, et al. Assessment of respiratory dust exposure and lung functions among workers in textile mill (Thamine), Myanmar: a cross-sectional study. BMC Public Health 2021; 21(1): 673.	No	population difference
731	Oo TW, Thandar M, Soe PP, et al. Assessment of respiratory dust exposure and lung functions among workers in textile mill (Thamine), Myanmar: a cross-sectional study. BMC Public Health 2021; 21(1): 673.	No	population difference
732	Oo TW, Thandar M, Soe PP, et al. Assessment of respiratory dust exposure and lung functions among workers in textile mill (Thamine), Myanmar: a cross-sectional study. BMC Public Health 2021; 21(1): 673.	No	population difference
733	Oo TW, Thandar M, Soe PP, et al. Assessment of respiratory dust exposure and lung functions among workers in textile mill (Thamine), Myanmar: a cross-sectional study. BMC Public Health 2021; 21(1): 673.	No	population difference
734	Oo TW, Thandar M, Soe PP, et al. Assessment of respiratory dust exposure and lung functions among workers in textile mill (Thamine), Myanmar: a cross-sectional study. BMC Public Health 2021; 21(1): 673.	No	population difference
735	Oo TW, Thandar M, Soe PP, et al. Assessment of respiratory dust exposure and lung functions among workers in textile mill (Thamine), Myanmar: a cross-sectional study. BMC Public Health 2021; 21(1): 673.	No	population difference
736	Oo TW, Thandar M, Soe PP, et al. Assessment of respiratory dust exposure and lung functions among workers in textile mill (Thamine), Myanmar: a cross-sectional study. BMC Public Health 2021; 21(1): 673.	No	population difference
737	Oo TW, Thandar M, Soe PP, et al. Assessment of respiratory dust exposure and lung functions among workers in textile mill (Thamine), Myanmar: a cross-sectional study. BMC Public Health 2021; 21(1): 673.	No	population difference
738	Oo TW, Thandar M, Soe PP, et al. Assessment of respiratory dust exposure and lung functions among workers in textile mill (Thamine), Myanmar: a cross-sectional study. BMC Public Health 2021; 21(1): 673.	No	population difference
739	Matheson MC, Benke G, Raven J, et al. Biological dust exposure in the workplace is a risk factor for chronic obstructive pulmonary disease. Thorax 2005; 60(8): 645–651.	No	population difference
740	Matheson MC, Benke G, Raven J, et al. Biological dust exposure in the workplace is a risk factor for chronic obstructive pulmonary disease. Thorax 2005; 60(8): 645–651.	No	population difference
741	Matheson MC, Benke G, Raven J, et al. Biological dust exposure in the workplace is a risk factor for chronic obstructive pulmonary disease. Thorax 2005; 60(8): 645–651.	No	population difference
742	Matheson MC, Benke G, Raven J, et al. Biological dust exposure in the workplace is a risk factor for chronic obstructive pulmonary disease. Thorax 2005; 60(8): 645–651.	No	population difference
743	Matheson MC, Benke G, Raven J, et al. Biological dust exposure in the workplace is a risk factor for chronic obstructive pulmonary disease. Thorax 2005; 60(8): 645–651.	No	population difference
744	Matheson MC, Benke G, Raven J, et al. Biological dust exposure in the workplace is a risk factor for chronic obstructive pulmonary disease. Thorax 2005; 60(8): 645–651.	No	population difference
745	Matheson MC, Benke G, Raven J, et al. Biological dust exposure in the workplace is a risk factor for chronic obstructive pulmonary disease. Thorax 2005; 60(8): 645–651.	No	population difference
746	Matheson MC, Benke G, Raven J, et al. Biological dust exposure in the workplace is a risk factor for chronic obstructive pulmonary disease. Thorax 2005; 60(8): 645–651.	No	population difference
747	Matheson MC, Benke G, Raven J, et al. Biological dust exposure in the workplace is a risk factor for chronic obstructive pulmonary disease. Thorax 2005; 60(8): 645–651.	No	population difference
748	Matheson MC, Benke G, Raven J, et al. Biological dust exposure in the workplace is a risk factor for chronic obstructive pulmonary disease. Thorax 2005; 60(8): 645–651.	No	population difference
749	Matheson MC, Benke G, Raven J, et al. Biological dust exposure in the workplace is a risk factor for chronic obstructive pulmonary disease. Thorax 2005; 60(8): 645–651.	No	population difference
750	Matheson MC, Benke G, Raven J, et al. Biological dust exposure in the workplace is a risk factor for chronic obstructive pulmonary disease. Thorax 2005; 60(8): 645–651.	No	population difference
751	Matheson MC, Benke G, Raven J, et al. Biological dust exposure in the workplace is a risk factor for chronic obstructive pulmonary disease. Thorax 2005; 60(8): 645–651.	No	population difference
752	Matheson MC, Benke G, Raven J, et al. Biological dust exposure in the workplace is a risk factor for chronic obstructive pulmonary disease. Thorax 2005; 60(8): 645–651.	No	population difference
753	Matheson MC, Benke G, Raven J, et al. Biological dust exposure in the workplace is a risk factor for chronic obstructive pulmonary disease. Thorax 2005; 60(8): 645–651.	No	population difference
754	Matheson MC, Benke G, Raven J, et al. Biological dust exposure in the workplace is a risk factor for chronic obstructive pulmonary disease. Thorax 2005; 60(8): 645–651.	No	population difference
755	Matheson MC, Benke G, Raven J, et al. Biological dust exposure in the workplace is a risk factor for chronic obstructive pulmonary disease. Thorax 2005; 60(8): 645–651.	No	population difference
756	Matheson MC, Benke G, Raven J, et al. Biological dust exposure in the workplace is a risk factor for chronic obstructive pulmonary disease. Thorax 2005; 60(8): 645–651.	No	population difference
757	Matheson MC, Benke G, Raven J, et al. Biological dust exposure in the workplace is a risk factor for chronic obstructive pulmonary disease. Thorax 2005; 60(8): 645–651.	No	population difference
758	Matheson MC, Benke G, Raven J, et al. Biological dust exposure in the workplace is a risk factor for chronic obstructive pulmonary disease. Thorax 2005; 60(8): 645–651.	No	population difference
759	Matheson MC, Benke G, Raven J, et al. Biological dust exposure in the workplace is a risk factor for chronic obstructive pulmonary disease. Thorax 2005; 60(8): 645–651.	No	population difference
760	Matheson MC, Benke G, Raven J, et al. Biological dust exposure in the workplace is a risk factor for chronic obstructive pulmonary disease. Thorax 2005; 60(8): 645–651.	No	population difference
761	Matheson MC, Benke G, Raven J, et al. Biological dust exposure in the workplace is a risk factor for chronic obstructive pulmonary disease. Thorax 2005; 60(8): 645–651.	No	population difference
762	Matheson MC, Benke G, Raven J, et al. Biological dust exposure in the workplace is a risk factor for chronic obstructive pulmonary disease. Thorax 2005; 60(8): 645–651.	No	population difference
763	Matheson MC, Benke G, Raven J, et al. Biological dust exposure in the workplace is a risk factor for chronic obstructive pulmonary disease. Thorax 2005; 60(8): 645–651.	No	population difference
764	Matheson MC, Benke G, Raven J, et al. Biological dust exposure in the workplace is a risk factor for chronic obstructive pulmonary disease. Thorax 2005; 60(8): 645–651.	No	population difference
765	Matheson MC, Benke G, Raven J, et al. Biological dust exposure in the workplace is a risk factor for chronic obstructive pulmonary disease. Thorax 2005; 60(8): 645–651.	No	population difference
766	Matheson MC, Benke G, Raven J, et al. Biological dust exposure in the workplace is a risk factor for chronic obstructive pulmonary disease. Thorax 2005; 60(8): 645–651.	No	population difference
767	Matheson MC, Benke G, Raven J, et al. Biological dust exposure in the workplace is a risk factor for chronic obstructive pulmonary disease. Thorax 2005; 60(8): 645–651.	No	population difference
768	Matheson MC, Benke G, Raven J, et al. Biological dust exposure in the workplace is a risk factor for chronic obstructive pulmonary disease. Thorax 2005; 60(8): 645–651.	No	population difference
769	Matheson MC, Benke G, Raven J, et al. Biological dust exposure in the workplace is a risk factor for chronic obstructive pulmonary disease. Thorax 2005; 60(8): 645–651.	No	population difference
770	Matheson MC, Benke G, Raven J, et al. Biological dust exposure in the workplace is a risk factor for chronic obstructive pulmonary disease. Thorax 2005; 60(8): 645–651.	No	population difference
771	Matheson MC, Benke G, Raven J, et al. Biological dust exposure in the workplace is a risk factor for chronic obstructive pulmonary disease. Thorax 2005; 60(8): 645–651.	No	population difference
772	Matheson MC, Benke G, Raven J, et al. Biological dust exposure in the workplace is a risk factor for chronic obstructive pulmonary disease. Thorax 2005; 60(8): 645–651.	No	population difference
773	Matheson MC, Benke G, Raven J, et al. Biological dust exposure in the workplace is a risk factor for chronic obstructive pulmonary disease. Thorax 2005; 60(8): 645–651.	No	population difference
774	Matheson MC, Benke G, Raven J, et al. Biological dust exposure in the workplace is a risk factor for chronic obstructive pulmonary disease. Thorax 2005; 60(8): 645–651.	No	population difference
775	Matheson MC, Benke G, Raven J, et al. Biological dust exposure in the workplace is a risk factor for chronic obstructive pulmonary disease. Thorax 2005; 60(8): 645–651.	No	population difference
776	Matheson MC, Benke G, Raven J, et al. Biological dust exposure in the workplace is a risk factor for chronic obstructive pulmonary disease. Thorax 2005; 60(8): 645–651.	No	population difference
777	Matheson MC, Benke G, Raven J, et al. Biological dust exposure in the workplace is a risk factor for chronic obstructive pulmonary disease. Thorax 2005; 60(8): 645–651.	No	population difference
778	Matheson MC, Benke G, Raven J, et al. Biological dust exposure in the workplace is a risk factor for chronic obstructive pulmonary disease. Thorax 2005; 60(8): 645–651.	No	population difference
779	Matheson MC, Benke G, Raven J, et al. Biological dust exposure in the workplace is a risk factor for chronic obstructive pulmonary disease. Thorax 2005; 60(8): 645–651.	No	population difference
780	Matheson MC, Benke G, Raven J, et al. Biological dust exposure in the workplace is a risk factor for chronic obstructive pulmonary disease. Thorax 2005; 60(8): 645–651.	No	population difference
781	Matheson MC, Benke G, Raven J, et al. Biological dust exposure in the workplace is a risk factor for chronic obstructive pulmonary disease. Thorax 2005; 60(8): 645–651.	No	population difference
782	Matheson MC, Benke G, Raven J, et al. Biological dust exposure in the workplace is a risk factor for chronic obstructive pulmonary disease. Thorax 2005; 60(8): 645–651.	No	population difference
783	Matheson MC, Benke G, Raven J, et al. Biological dust exposure in the workplace is a risk factor for chronic obstructive pulmonary disease. Thorax 2005; 60(8): 645–651.	No	population difference
784	Stoleski S, Minov J, Mijakoski D, et al. Chronic respiratory symptoms and lung function in agricultural workers – influence of exposure duration and smoking. Open Access Maced J Med Sci 2015; 3(1): 158–165.	No	population difference
785	Beyene Gebrezgiabher B, Tetemke D and Yetum T. Awareness of occupational hazards and utilization of safety measures among welders in Aksum and Adwa Towns, Tigray Region, Ethiopia, 2013. J Environ Public health 2019; 2019: 4174085	No	population difference
786	Paggiaro PL, Carrara M, Petrozzino M, et al. [A cross-sectional epidemiological study of symptoms and respiratory physiology in a sample of workers in shoe manufacture]. G Ital Med Lav 1993; 15(1–4): 13–19.	No	outcome difference
787	Min J, Kim Y, Lee S, et al. The Fourth Industrial Revolution and its Impact on Occupational Health & Safety, Worker’s Compensation and Labor Conditions. Safety and Health at Work, 2019, https://in.booksc.org/book/77194297/ac5231	No	Outcome diffrence
788	Deng Q, Deng L, Miao Y, et al. Particle deposition in the human lung: health implications of particulate matter from different sources. Environ Res 2019; 169: 237–245.	No	Outcome diffrence
789	Zhang L, Enarson DA, He GX, et al. Occupational and environmental risk factors for respiratory symptoms in rural Beijing, China. Eur Respir J 2002; 20(6): 1525–1531.	No	Outcome diffrence
790	Tam VWY and Fung IWH. A study of knowledge, awareness, practice and recommendations among Hong Kong construction workers on using personal respiratory protective equipment at risk. Open Constr Build Technol J 2008; 2: 69–81.	No	outcome difference
791	Zhou H, Tamura T, Kusaka Y, et al. Development of a guideline on reading CT images of malignant pleural mesothelioma and selection of the reference CT films. Eur J Radiol 2012; 81(12): 4203–4210.	No	Outcome diffrence
792	Sah JP, Shah SK, yadav DK, et al. Knowledge and practice related to occupational hazards among Maruti cement factory workers in Mirchaiya, Siraha, Nepal. Microbes and Health 2015; 4(2): 11–18.	No	population difference
793	Hosseini KD, Malekshahi Nejad V, Sun H et al (2020) Prevalence of respiratory symptoms and spirometric changes among nonsmoker male wood workers. PLoS ONE 15:e0224860	No	population difference
794	Neghab M, Jabari Z, Kargar Shouroki F (2018) Functional disorders of the lung and symptoms of respiratory disease associated with occupational inhalation exposure to wood dust in Iran. Epidemiol Health 40:e2018031. https:// doi. org/ 10. 4178/ epih. e2018 031	No	outcome difference
795	Mahmood N, Karadaky K, Hussain SA et al (2016) Respiratory function among sawmill workers in different areas of Sulaimani city. Int J 5:351	No	outcome difference
796	Omole JO, Fabunmi AA, Akosile CO (2018) Respiratory function of sawmill workers and their relationship to duration of exposure to wood dust seen in Nigeria. J Environ Occup Health 7:9–16	No	outcome difference
797	Martin JR, Zalk DM (1997) Carpenter shop wood dust control: practical experience to reduce hardwood dust exposures below the American Conference of Governmental Industrial Hygienists Threshold Limit Values. Appl Occup Environ Hyg 12:595–605	No	outcome difference
798	Magagnotti N, Nannicini C, Sciarra G et al (2013) Determining the exposure of chipper operators to inhalable wood dust. Ann Occup Hyg 57:784–792	No	outcome difference
799	Bosan I, Okpapi J (2004) Respiratory symptoms and ventilatory function impairment among wood workers in the Savannah Belt of Northern Nigeria	No	outcome difference
800	Ennin IE, Adzaku FK, Dodoo D et al (2015) A study of lung function indices of woodworkers at the Accra timber market in Ghana. Donnish J Med Med Sci 2:120–124	No	population difference
801	Chaiear N, Ngoencharee J, Saejiw N (2018) Respiratory symptoms and pulmonary function among workers in a rubber wood Sawmill Factory in Thailand. Am J Public Health Res 6:65–71	No	outcome difference
802	Ugheoke AJ, Ebomoyi MI, Iyawe VI (2006) Influence of smoking on respiratory symptoms and lung function indices in sawmill workers in Benin City, Nigeria. Niger J Physiol Sci 21(1–2):49–54. https:// doi. org/ 10. 4314/ njps. v21i1-2. 53957	No	outcome difference
803	Fentie D, Mulat E, Reta W (2019) Assessment of respiratory symptoms among woodworkers in Jimma Town, Southwest Ethiopia, a comparative cross-sectional study. Biomed J Sci Tech Res 18:13425–13430	No	outcome difference
804	Wiggans R, Evans G, Fishwick D et al (2016) Asthma in furniture and wood processing workers: a systematic review. Occup Med 66:193–201	No	population difference
805	Vallières E, Pintos J, Parent M-E et al (2015) Occupational exposure to wood dust and risk of lung cancer in two population-based case–control studies in Montreal, Canada. Environ Health 14:1–9	No	outcome difference
806	Neghab M, Jabari Z, Kargar Shouroki F (2018) Functional disorders of the lung and symptoms of respiratory disease associated with occupational inhalation exposure to wood dust in Iran. Epidemiol Health 40:e2018031. https:// doi. org/ 10. 4178/ epih. e2018 031	No	population difference
807	Kauppinen T, Vincent R, Liukkonen T et al (2006) Occupational exposure to inhalable wood dust in the member states of the European Union. Ann Occup Hyg 50:549–561	No	population difference
808	Bender BG, Krishnan JA, Chambers DA, et al. American thoracic society and national heart, lung, and blood institute implementation research workshop report. Ann Am Thorac Soc 2015; 12(12): S213–S221.	No	population difference
809	Sabde YD and Zodpey SP. A study of morbidity pattern of street sweepers. Industrial Health 2008; 33(4): 224–228.	No	outcome difference
810	Magagnotti N, Nannicini C, Sciarra G et al (2013) Determining the exposure of chipper operators to inhalable wood dust. Ann Occup Hyg 57:784–79	No	outcome difference
811	Bogale D, Kumie A and ad Tefera W. Assessment of occupational injuries among Addis Ababa city municipal solid waste collectors: a cross-sectional study. BMC Public Health 2014; 14: 169.	No	outcome difference
812	Sundararaj A. The prevalence of respiratory morbidity and the risk factorsassociated, among the workers of cement industry in South India: a cross sectional study, 2012, http://dspace.sctimst. ac.in/jspui/bitstream/123456789/2130/1/MPH_6147.pdf	No	population difference
813	Johncy S, Samuel TV, Jayalakshmi MK, et al. Prevalence of respiratory and non respiratory symptoms in female sweepers. Int J Biomed Res 2014; 5: 408–410.	No	outcome difference
814	Eneyew B, Sisay T, Gizeyatu A, et al. Prevalence and associated factors of acute respiratory infection among street sweepers and door-to-door waste collectors in Dessie City, Ethiopia: a comparative cross-sectional study. PLoS ONE 2021; 16(5): e0251621	No	outcome difference
815	Emiru Z, Gezu M, Chichiabellu TY, et al. Assessment of respiratory symptoms and associated factors among solid waste collectors in Yeka sub city, Addis Ababa. J Public Health Epidemiol 2016; 9: 187–197.	No	outcome difference
816	Cullinan P, Muñoz X, Suojalehto H, et al. Occupational lung diseases: from old and novel exposures to effective preventive strategies. Lancet Respir Med 2017; 5(5): 445–455.	No	population difference
817	Wu S, Ni Y, Li H, et al. Short-term exposure to high ambient air pollution increases airway inflammation and respiratory symptoms in chronic obstructive pulmonary disease patients in Beijing, China. Environ Int 2016; 94: 76–82.	No	outcome difference
818	Mary ME. Assessment of Respiratory Morbidities among Police Personnel in Kochi city, Ernakulam, 2013, http://dspace. sctimst.ac.in/jspui/bitstream/123456789/2264/1/6281.pdf	No	population difference
819	Esmaeil N, Gharagozloo M, Rezaei A, et al. Dust events, pulmonary diseases and immune system. Am J Clin Exp Immunol 2014; 3(1): 20–29.	No	population difference
820	Neghab M, Mohraz MH and Hassanzadeh J. Symptoms of respiratory disease and lung functional impairment associated with occupational inhalation exposure to carbon black dust. J Occup Health 2011; 53(6): 432–438.	No	outcome difference
821	Tam VWY and Fung IWH. A study of knowledge, awareness, practice and recommendations among Hong Kong construction workers on using personal respiratory protective equipment at risk. Open Constr Build Technol J 2008; 2: 69–81.	No	outcome difference
822	Zhou H, Tamura T, Kusaka Y, et al. Development of a guideline on reading CT images of malignant pleural mesothelioma and selection of the reference CT films. Eur J Radiol 2012; 81(12): 4203–4210.	No	Outcome diffrence
823	Sah JP, Shah SK, yadav DK, et al. Knowledge and practice related to occupational hazards among Maruti cement factory workers in Mirchaiya, Siraha, Nepal. Microbes and Health 2015; 4(2): 11–18.	No	population difference
824	Viegas S, Caetano LA, Korkalainen M, et al. Cytotoxic and inflammatory potential of air samples from occupational settings with exposure to organic dust. Toxics 2017; 5(1): 8.	No	population difference
825	Nwibo A, Ugwuja EI, Nwambeke NO, et al. Pulmonary problems among quarry workers of stone crushing industrial site at Umuoghara, Ebonyi State, Nigeria. Int J Occup Environ Med 2012; 3(4): 178–185.	No	population difference
826	Gizaw Z, Yifred B and Tadesse T. Chronic respiratory symptoms and associated factors among cement factory workers in Dejen town, Amhara regional state, Ethiopia, 2015. Multidiscip Respir Med 2016; 11: 13.	No	outcome difference
827	Boskabady MH, Rezaiyan MK, Navabi I, et al. Work-related respiratory symptoms and pulmonary function tests in northeast Iranian (the city of Mashhad) carpenters. Clinics 2010; 65(10): 1003–1007.	No	outcome difference
828	Emiru Z, Shentema MG, Chichiabellu TY, et al. Assessment of respiratory symptoms and associated factors among solid waste collectors in Yeka Sub City, Addis Ababa, Ethiopia. J Public Health Epidemiol 2017; 9(6): 189–197.	No	outcome difference
829	Ansari MMH, Karim MR and Mashud I. Symptoms of respiratory health problems in rice mill workers of Bangladesh. KYAMC J 2017; 7(2): 758–761.	No	population difference
830	Ashuro Z. Comparative cross sectional study on chronic respiratory symptoms, pulmonary function, and associated factors among flour and Pepsi factory workers in Hawassa city, Southern Ethiopia. Masters thesis, Addis Ababa University, Addis Ababa, Ethiopia, 2018, http://etd.aau.edu.et/handle/123456789/14899	No	outcome difference
831	Mekasha M, Haddis A, Shaweno T, et al. Emission Level of PM2. 5 and its association with chronic respiratory symptoms among workers in cement industry: a case of Mugher Cement Industry, Central Ethiopia. Avicenna J Environ Health Eng 2018; 5(1): 1–7.	No	population difference
832	Gebrezgher T. Comparative cross sectional study on chronic respiratory symptoms and associated factors among Addis Ababa city municipal Street Sweepers, Addis Ababa, Ethiopia. Addis Ababa University, Addis Ababa, Ethiopia, 2016.	No	population difference
833	Siyoum K, Alemu K and Kifle M. Respiratory symptoms and associated factors among cement factory workers and civil servants in North Shoa, Oromia Regional State, North West Ethiopia: Comparative cross sectional study. Occup Med Health Aff 2014; 2(4): 182.	No	population difference
834	Abraha MT. Occupational Respiratory Health Symptoms and Associated Factors among Street Sweepers in Addis Ababa, Ethiopia, 2016, https://www.scitechnol.com/proceedings/occupational- respiratory-health-symptoms-and-associated-factorsamong- street-sweepers-in-addis-ababa-ethiopia-8367.html	No	population difference
835	Wubet KT. Assessing Personal Dust Exposure and Chronic Respiratory Health Symptoms among Street Sweepers in Addis Ababa, Ethiopia, 2017/18, http://localhost:80/xmlui/ handle/123456789/14309	No	population difference
836	Daba Wami S, Chercos DH, Dessie A, et al. Cotton dust exposure and self-reported respiratory symptoms among textile factory workers in Northwest Ethiopia: a comparative crosssectional study. J Occup Med Toxicol 2018; 13: 13.	No	population difference
837	Ho SY, Lam TH, Chung SF, et al. Cross-sectional and prospective associations between passive smoking and respiratory symptoms at the workplace. Ann Epidemiol 2007; 17(2): 126–131.	No	outcome difference
838	Thiberville SD, Salez N, Benkouiten S, et al. Respiratory viruses within homeless shelters in Marseille, France. BMC Res Notes 2014; 7(1): 81.	No	Outcome diffrence
839	Al-Neaimi YI, Gomes J and Lloyd OL. Respiratory illnesses and ventilatory function among workers at a cement factory in a rapidly developing country. Occup Med 2001; 51(6): 367–373.	No	population difference
840	Nacul LC, Soljak M and Meade T. Model for estimating the population prevalence of chronic obstructive pulmonary disease: cross sectional data from the Health Survey for England. Population Health Metrics 2007; 5(1): 8	No	population difference
841	Khademi J, Sadeghi M, Ahmadpoor R, et al. Pulmonary function testing in cement transport workers at Incheh BorunBorder, Northeast of Iran. Iran J Public Health 2019; 48(7): 1362–1368.	No	population difference
842	Dalju I, Dessie A, Bogale L, et al. Occupational risk factors associated with respiratory symptoms among tannery workers in Mojo town, Southeast Ethiopia, 2018: a comparative crosssectional study. Multidiscip Respir Med 2019; 14: 27.	No	population difference
843	Quach A, Giovannelli J, Chérot-Kornobis N, et al. Prevalence and underdiagnosis of airway obstruction among middle-aged adults in northern France: The ELISABET study 2011–2013. Respir Med 2015; 109(12): 1553–1561.	No	outcome difference
844	Ghasemkhani M, Kumashiro M, Rezaei M, et al. Prevalence of respiratory symptoms among workers in industries of south Tehran, Iran. Ind Health 2006; 44(2): 218–224.	No	population difference
845	Myers JE, Garisch D, Myers HS, et al. A respiratory epidemiological survey of workers in a small South African foundry. Am J Ind Med 1987; 12(1): 1–9.	No	population difference
846	Habybabady RH, Sis HN, Paridokht F, et al. Effects of dust exposure on the respiratory health symptoms and pulmonary functions of street sweepers. Malays J Med Sci 2018; 25(6): 76–84.	No	population difference
847	Kayhan S, Tutar U, Cinarka H, et al. Prevalence of occupational asthma and respiratory symptoms in foundry workers. Pulm Med 2013; 2013: 370138.	No	population difference
848	Neghab M, Jabari Z and Kargar Shouroki F. Functional disorders of the lung and symptoms of respiratory disease associated with occupational inhalation exposure to wood dust in Iran. Epidemiol Health 2018; 40: e2018031.	No	outcome difference
849	Viegi G, Paoletti P, Prediletto R, et al. Prevalence of respiratory symptoms in an unpolluted area of northern Italy. Eur Respir J 1988; 1(4): 311–318.	No	outcome difference
850	Purani R and Shah N. Prevalence of respiratory symptoms in construction workers in Gujarat: a cross-sectional survey. Int J Med Public Health 2019; 9(2): 55–58.	No	outcome difference
851	Chhabra P, Sharma G and Kannan AT. Prevalence of respiratory disease and associated factors in an urban area of Delhi. Indian J Community Med 2008; 33(4): 229–232.	No	outcome difference
852	Eagan TM, Gulsvik A, Eide GE, et al. The effect of educational level on the incidence of asthma and respiratory symptoms. Respir Med 2004; 98(8): 730–736.	No	population difference
853	Ehrlich RI, White N, Norman R, et al. Predictors of chronic bronchitis in South African adults. Int J Tuberc Lung Dis 2004; 8(3): 369–376.	No	population difference
854	Amabye T. Occupational risks and hazards exposure, knowledge of occupational health and safety practice and safety measures among workers of Sheba Leather Plc, Wukro, Tigray Ethiopia. MOJ Public Health 2016; 4(2): 1–7.	No	population difference
855	James AL, Knuiman MW, Divitini ML, et al. Risk factors for respiratory symptoms in adults: the Busselton Health Study. Respirology 2013; 18(8): 1256–1260.	No	population difference
856	Asfaw S, Enquselassie F, Tefera Y, et al. Determinants of chronic respiratory symptoms among pharmaceutical factory workers. J Trop Med 2018; 2018: 10	No	outcome difference
857	Dangi BM and Bhise AR. Cotton dust exposure: analysis of pulmonary function and respiratory symptoms. Lung India 2017; 34(2): 144–149.	No	Outcome diffrence
858	Mohamed-Hussein A, Elzayet H, Ezzeldin A, et al. Risk factors associated with respiratory symptoms among cement workers. Chest 2019; 156(4): 1504.	No	outcome difference
859	Oo TW, Thandar M, Soe PP, et al. Assessment of respiratory dust exposure and lung functions among workers in textile mill (Thamine), Myanmar: a cross-sectional study. BMC Public Health 2021; 21(1): 673.	No	population difference
860	Matheson MC, Benke G, Raven J, et al. Biological dust exposure in the workplace is a risk factor for chronic obstructive pulmonary disease. Thorax 2005; 60(8): 645–651.	No	population difference
861	Stoleski S, Minov J, Mijakoski D, et al. Chronic respiratory symptoms and lung function in agricultural workers – influence of exposure duration and smoking. Open Access Maced J Med Sci 2015; 3(1): 158–165.	No	population difference
862	Beyene Gebrezgiabher B, Tetemke D and Yetum T. Awareness of occupational hazards and utilization of safety measures among welders in Aksum and Adwa Towns, Tigray Region, Ethiopia, 2013. J Environ Public health 2019; 2019: 4174085	No	population difference
863	Paggiaro PL, Carrara M, Petrozzino M, et al. [A cross-sectional epidemiological study of symptoms and respiratory physiology in a sample of workers in shoe manufacture]. G Ital Med Lav 1993; 15(1–4): 13–19.	No	outcome difference
864	Min J, Kim Y, Lee S, et al. The Fourth Industrial Revolution and its Impact on Occupational Health & Safety, Worker’s Compensation and Labor Conditions. Safety and Health at Work, 2019, https://in.booksc.org/book/77194297/ac5231	No	Outcome diffrence
865	Deng Q, Deng L, Miao Y, et al. Particle deposition in the human lung: health implications of particulate matter from different sources. Environ Res 2019; 169: 237–245.	No
866	Zhang L, Enarson DA, He GX, et al. Occupational and environmental risk factors for respiratory symptoms in rural Beijing, China. Eur Respir J 2002; 20(6): 1525–1531.	No
867	Tam VWY and Fung IWH. A study of knowledge, awareness, practice and recommendations among Hong Kong construction workers on using personal respiratory protective equipment at risk. Open Constr Build Technol J 2008; 2: 69–81.	No	outcome difference
868	Zhou H, Tamura T, Kusaka Y, et al. Development of a guideline on reading CT images of malignant pleural mesothelioma and selection of the reference CT films. Eur J Radiol 2012; 81(12): 4203–4210.	No	Outcome diffrence
869	Sah JP, Shah SK, yadav DK, et al. Knowledge and practice related to occupational hazards among Maruti cement factory workers in Mirchaiya, Siraha, Nepal. Microbes and Health 2015; 4(2): 11–18.	No	population difference
870	Hosseini KD, Malekshahi Nejad V, Sun H et al (2020) Prevalence of respiratory symptoms and spirometric changes among nonsmoker male wood workers. PLoS ONE 15:e0224860	No	population difference
871	Neghab M, Jabari Z, Kargar Shouroki F (2018) Functional disorders of the lung and symptoms of respiratory disease associated with occupational inhalation exposure to wood dust in Iran. Epidemiol Health 40:e2018031. https:// doi. org/ 10. 4178/ epih. e2018 031	No	outcome difference
872	Mahmood N, Karadaky K, Hussain SA et al (2016) Respiratory function among sawmill workers in different areas of Sulaimani city. Int J 5:351	No	outcome difference
873	Omole JO, Fabunmi AA, Akosile CO (2018) Respiratory function of sawmill workers and their relationship to duration of exposure to wood dust seen in Nigeria. J Environ Occup Health 7:9–16	No	outcome difference
874	Martin JR, Zalk DM (1997) Carpenter shop wood dust control: practical experience to reduce hardwood dust exposures below the American Conference of Governmental Industrial Hygienists Threshold Limit Values. Appl Occup Environ Hyg 12:595–605	No	outcome difference
875	Magagnotti N, Nannicini C, Sciarra G et al (2013) Determining the exposure of chipper operators to inhalable wood dust. Ann Occup Hyg 57:784–792	No	outcome difference
876	Bosan I, Okpapi J (2004) Respiratory symptoms and ventilatory function impairment among wood workers in the Savannah Belt of Northern Nigeria	No	outcome difference
877	Ennin IE, Adzaku FK, Dodoo D et al (2015) A study of lung function indices of woodworkers at the Accra timber market in Ghana. Donnish J Med Med Sci 2:120–124	No	population difference
878	Chaiear N, Ngoencharee J, Saejiw N (2018) Respiratory symptoms and pulmonary function among workers in a rubber wood Sawmill Factory in Thailand. Am J Public Health Res 6:65–71	No	outcome difference
879	Ugheoke AJ, Ebomoyi MI, Iyawe VI (2006) Influence of smoking on respiratory symptoms and lung function indices in sawmill workers in Benin City, Nigeria. Niger J Physiol Sci 21(1–2):49–54. https:// doi. org/ 10. 4314/ njps. v21i1-2. 53957	No	outcome difference
880	Fentie D, Mulat E, Reta W (2019) Assessment of respiratory symptoms among woodworkers in Jimma Town, Southwest Ethiopia, a comparative cross-sectional study. Biomed J Sci Tech Res 18:13425–13430	No	outcome difference
881	Wiggans R, Evans G, Fishwick D et al (2016) Asthma in furniture and wood processing workers: a systematic review. Occup Med 66:193–201	No	population difference
882	Vallières E, Pintos J, Parent M-E et al (2015) Occupational exposure to wood dust and risk of lung cancer in two population-based case–control studies in Montreal, Canada. Environ Health 14:1–9	No	outcome difference
883	Bosan I, Okpapi J (2004) Respiratory symptoms and ventilatory function impairment among wood workers in the Savannah Belt of Northern Nigeria	No	outcome difference
884	Ennin IE, Adzaku FK, Dodoo D et al (2015) A study of lung function indices of woodworkers at the Accra timber market in Ghana. Donnish J Med Med Sci 2:120–124	No	population difference
885	Chaiear N, Ngoencharee J, Saejiw N (2018) Respiratory symptoms and pulmonary function among workers in a rubber wood Sawmill Factory in Thailand. Am J Public Health Res 6:65–71	No	outcome difference
886	Ugheoke AJ, Ebomoyi MI, Iyawe VI (2006) Influence of smoking on respiratory symptoms and lung function indices in sawmill workers in Benin City, Nigeria. Niger J Physiol Sci 21(1–2):49–54. https:// doi. org/ 10. 4314/ njps. v21i1-2. 53957	No	outcome difference
887	Fentie D, Mulat E, Reta W (2019) Assessment of respiratory symptoms among woodworkers in Jimma Town, Southwest Ethiopia, a comparative cross-sectional study. Biomed J Sci Tech Res 18:13425–13430	No	outcome difference
888	Wiggans R, Evans G, Fishwick D et al (2016) Asthma in furniture and wood processing workers: a systematic review. Occup Med 66:193–201	No	population difference
889	Vallières E, Pintos J, Parent M-E et al (2015) Occupational exposure to wood dust and risk of lung cancer in two population-based case–control studies in Montreal, Canada. Environ Health 14:1–9	No	outcome difference
890	Færden K, Brit Lund M, Mogens Aaløkken T et al (2014) Hypersensitivity pneumonitis in a cluster of sawmill workers: a 10-year follow-up of exposure, symptoms, and lung function. Int J Occup Environ Health 20:167–173	No	population difference
891	Kacha Y, Nayak Y, Varu M et al (2014) Effects of wood dust on respiratory functions in saw mill workers. Int J Basic Appl Physiol 3:122–128	No	population difference
892	Ewis AA, Mohamed ES, Rahma MA, et al. Occupational health-related morbidities among street sweepers and waste collectors at Beni-Suef, Egypt. Egypt J Occupat Med 2013; 37(1): 79–94.	No	outcome difference
893	Hosseini KD, Malekshahi Nejad V, Sun H et al (2020) Prevalence of respiratory symptoms and spirometric changes among nonsmoker male wood workers. PLoS ONE 15:e0224860	No	outcome difference
894	Zhu D, Asnani PU, Zurbrügg C, et al. Improving municipal solid waste management in India, 2008, http://www.india environmentportal.org.in/files/swm_in_india.pdf	No	Outcome diffrence
895	Pintakham K and Siriwong W. Prevalence rate and risk factors associated with health hazards to select the magnitude of health problems among street sweepers in Chiang Rai province, Thailand. IOSR-JESTFT 2015; 9(7): 15–18.	No	population difference
896	Hämäläinen P, Takala J, Kiat TB (2017) Global estimates of occupational accidents and work-related illnesses 2017. World 2017:3–4 Health and Safety Excutive (2017) Occupational lung disease in Great Britain (Internet). http://w ww.h se.g ov.u k/s tatis tics/c ausd is/ respi ratory- disea ses. pd	No	population difference
897	Löfstedt H, Hagström K, Bryngelsson I-L et al (2017) Respiratory symptoms and lung function in relation to wood dust and monoterpene exposure in the wood pellet industry. Upsala J Med Sci 122:78–84	No	population difference
898	Omole JO, Fabunmi AA, Akosile CO (2018) Respiratory function of sawmill workers and their relationship to duration of exposure to wood dust seen in Nigeria. J Environ Occup Health 7:9–16	No	population difference
899	Mostafa NS, Abdel-Hamid MA and AlBagoury LS. Workrelated respiratory disorders among street sweepers in Cairo, Egypt, a comparative study. Egypt J Commun Med 2015; 33: 85–97.	No	outcome difference
900	Kumie A, Amera T, Berhane K et al (2016) Occupational health and safety in Ethiopia: a review of situational analysis and needs assessment. Ethiopian J Health Dev 30:17–27	No	population difference
901	Jacobsen G, Schlünssen V, Schaumburg I et al (2008) Longitudinal lung function decline and wood dust exposure in the furniture industry. Eur Respir J 31:334–342	No	population difference
902	Cheru M. Solid Waste Management in Addis Ababa. Metropolia 2016, https://www.theseus.fi/bitstream/handle /10024/121490/Cheru_Meaza.pdf?sequence=1	No	population difference
903	Mahmood N, Karadaky K, Hussain SA et al (2016) Respiratory function among sawmill workers in different areas of Sulaimani city. Int J 5:351	No	population difference
904	Jacobsen G, Schlünssen V, Schaumburg I et al (2009) Increased incidence of respiratory symptoms among female woodworkers exposed to dry wood. Eur Respir J 33:1268–1276	No	population difference
905	Mahfuz M, Ahmad T, Ahmad A, et al. Altered pulmonary function among the transport workers in Dhaka City. Health 2014; 6: 2144–2153.	No	population difference
906	Neghab M, Jabari Z, Kargar Shouroki F (2018) Functional disorders of the lung and symptoms of respiratory disease associated with occupational inhalation exposure to wood dust in Iran. Epidemiol Health 40:e2018031. https:// doi. org/ 10. 4178/ epih. e2018 031	No	population difference
907	Kauppinen T, Vincent R, Liukkonen T et al (2006) Occupational exposure to inhalable wood dust in the member states of the European Union. Ann Occup Hyg 50:549–561	No	population difference
908	Bender BG, Krishnan JA, Chambers DA, et al. American thoracic society and national heart, lung, and blood institute implementation research workshop report. Ann Am Thorac Soc 2015; 12(12): S213–S221.	No	population difference
909	Sabde YD and Zodpey SP. A study of morbidity pattern of street sweepers. Industrial Health 2008; 33(4): 224–228.	No	population difference
910	Magagnotti N, Nannicini C, Sciarra G et al (2013) Determining the exposure of chipper operators to inhalable wood dust. Ann Occup Hyg 57:784–79	No	population difference
911	Bogale D, Kumie A and ad Tefera W. Assessment of occupational injuries among Addis Ababa city municipal solid waste collectors: a cross-sectional study. BMC Public Health 2014; 14: 169.	No	population difference
912	Sundararaj A. The prevalence of respiratory morbidity and the risk factorsassociated, among the workers of cement industry in South India: a cross sectional study, 2012, http://dspace.sctimst. ac.in/jspui/bitstream/123456789/2130/1/MPH_6147.pdf	No	population difference
913	Johncy S, Samuel TV, Jayalakshmi MK, et al. Prevalence of respiratory and non respiratory symptoms in female sweepers. Int J Biomed Res 2014; 5: 408–410.	No	population difference
914	Eneyew B, Sisay T, Gizeyatu A, et al. Prevalence and associated factors of acute respiratory infection among street sweepers and door-to-door waste collectors in Dessie City, Ethiopia: a comparative cross-sectional study. PLoS ONE 2021; 16(5): e0251621	No	population difference
915	Emiru Z, Gezu M, Chichiabellu TY, et al. Assessment of respiratory symptoms and associated factors among solid waste collectors in Yeka sub city, Addis Ababa. J Public Health Epidemiol 2016; 9: 187–197.	No	population difference
916	Cullinan P, Muñoz X, Suojalehto H, et al. Occupational lung diseases: from old and novel exposures to effective preventive strategies. Lancet Respir Med 2017; 5(5): 445–455.	No	population difference
917	Wu S, Ni Y, Li H, et al. Short-term exposure to high ambient air pollution increases airway inflammation and respiratory symptoms in chronic obstructive pulmonary disease patients in Beijing, China. Environ Int 2016; 94: 76–82.	No	population difference
918	Mary ME. Assessment of Respiratory Morbidities among Police Personnel in Kochi city, Ernakulam, 2013, http://dspace. sctimst.ac.in/jspui/bitstream/123456789/2264/1/6281.pdf	No	population difference
919	Esmaeil N, Gharagozloo M, Rezaei A, et al. Dust events, pulmonary diseases and immune system. Am J Clin Exp Immunol 2014; 3(1): 20–29.	No	population difference
920	Neghab M, Mohraz MH and Hassanzadeh J. Symptoms of respiratory disease and lung functional impairment associated with occupational inhalation exposure to carbon black dust. J Occup Health 2011; 53(6): 432–438.	No	population difference
921	Tam VWY and Fung IWH. A study of knowledge, awareness, practice and recommendations among Hong Kong construction workers on using personal respiratory protective equipment at risk. Open Constr Build Technol J 2008; 2: 69–81.	No	population difference
922	Zhou H, Tamura T, Kusaka Y, et al. Development of a guideline on reading CT images of malignant pleural mesothelioma and selection of the reference CT films. Eur J Radiol 2012; 81(12): 4203–4210.	No	population difference
923	Sah JP, Shah SK, yadav DK, et al. Knowledge and practice related to occupational hazards among Maruti cement factory workers in Mirchaiya, Siraha, Nepal. Microbes and Health 2015; 4(2): 11–18.	No	population difference
924	Viegas S, Caetano LA, Korkalainen M, et al. Cytotoxic and inflammatory potential of air samples from occupational settings with exposure to organic dust. Toxics 2017; 5(1): 8.	No	population difference
925	Nwibo A, Ugwuja EI, Nwambeke NO, et al. Pulmonary problems among quarry workers of stone crushing industrial site at Umuoghara, Ebonyi State, Nigeria. Int J Occup Environ Med 2012; 3(4): 178–185.	No	population difference
926	Gizaw Z, Yifred B and Tadesse T. Chronic respiratory symptoms and associated factors among cement factory workers in Dejen town, Amhara regional state, Ethiopia, 2015. Multidiscip Respir Med 2016; 11: 13.	No	population difference
927	Boskabady MH, Rezaiyan MK, Navabi I, et al. Work-related respiratory symptoms and pulmonary function tests in northeast Iranian (the city of Mashhad) carpenters. Clinics 2010; 65(10): 1003–1007.	No	population difference
928	Emiru Z, Shentema MG, Chichiabellu TY, et al. Assessment of respiratory symptoms and associated factors among solid waste collectors in Yeka Sub City, Addis Ababa, Ethiopia. J Public Health Epidemiol 2017; 9(6): 189–197.	No	population difference
929	Ansari MMH, Karim MR and Mashud I. Symptoms of respiratory health problems in rice mill workers of Bangladesh. KYAMC J 2017; 7(2): 758–761.	No	population difference
930	Ashuro Z. Comparative cross sectional study on chronic respiratory symptoms, pulmonary function, and associated factors among flour and Pepsi factory workers in Hawassa city, Southern Ethiopia. Masters thesis, Addis Ababa University, Addis Ababa, Ethiopia, 2018, http://etd.aau.edu.et/handle/123456789/14899	No	population difference
931	Mekasha M, Haddis A, Shaweno T, et al. Emission Level of PM2. 5 and its association with chronic respiratory symptoms among workers in cement industry: a case of Mugher Cement Industry, Central Ethiopia. Avicenna J Environ Health Eng 2018; 5(1): 1–7.	No	population difference
932	Gebrezgher T. Comparative cross sectional study on chronic respiratory symptoms and associated factors among Addis Ababa city municipal Street Sweepers, Addis Ababa, Ethiopia. Addis Ababa University, Addis Ababa, Ethiopia, 2016.	No	population difference
933	Gebrezgher T. Comparative cross sectional study on chronic respiratory symptoms and associated factors among Addis Ababa city municipal Street Sweepers, Addis Ababa, Ethiopia. Addis Ababa University, Addis Ababa, Ethiopia, 2016.	No	population difference
934	Gebrezgher T. Comparative cross sectional study on chronic respiratory symptoms and associated factors among Addis Ababa city municipal Street Sweepers, Addis Ababa, Ethiopia. Addis Ababa University, Addis Ababa, Ethiopia, 2016.	No	population difference
935	Gebrezgher T. Comparative cross sectional study on chronic respiratory symptoms and associated factors among Addis Ababa city municipal Street Sweepers, Addis Ababa, Ethiopia. Addis Ababa University, Addis Ababa, Ethiopia, 2016.	No	population difference
936	Gebrezgher T. Comparative cross sectional study on chronic respiratory symptoms and associated factors among Addis Ababa city municipal Street Sweepers, Addis Ababa, Ethiopia. Addis Ababa University, Addis Ababa, Ethiopia, 2016.	No	population difference
937	Gebrezgher T. Comparative cross sectional study on chronic respiratory symptoms and associated factors among Addis Ababa city municipal Street Sweepers, Addis Ababa, Ethiopia. Addis Ababa University, Addis Ababa, Ethiopia, 2016.	No	population difference
938	Gebrezgher T. Comparative cross sectional study on chronic respiratory symptoms and associated factors among Addis Ababa city municipal Street Sweepers, Addis Ababa, Ethiopia. Addis Ababa University, Addis Ababa, Ethiopia, 2016.	No	population difference
939	Gebrezgher T. Comparative cross sectional study on chronic respiratory symptoms and associated factors among Addis Ababa city municipal Street Sweepers, Addis Ababa, Ethiopia. Addis Ababa University, Addis Ababa, Ethiopia, 2016.	No	population difference
940	Gebrezgher T. Comparative cross sectional study on chronic respiratory symptoms and associated factors among Addis Ababa city municipal Street Sweepers, Addis Ababa, Ethiopia. Addis Ababa University, Addis Ababa, Ethiopia, 2016.	No	population difference
941	Gebrezgher T. Comparative cross sectional study on chronic respiratory symptoms and associated factors among Addis Ababa city municipal Street Sweepers, Addis Ababa, Ethiopia. Addis Ababa University, Addis Ababa, Ethiopia, 2016.	No	population difference
942	Gebrezgher T. Comparative cross sectional study on chronic respiratory symptoms and associated factors among Addis Ababa city municipal Street Sweepers, Addis Ababa, Ethiopia. Addis Ababa University, Addis Ababa, Ethiopia, 2016.	No	population difference
943	Gebrezgher T. Comparative cross sectional study on chronic respiratory symptoms and associated factors among Addis Ababa city municipal Street Sweepers, Addis Ababa, Ethiopia. Addis Ababa University, Addis Ababa, Ethiopia, 2016.	No	population difference
944	Gebrezgher T. Comparative cross sectional study on chronic respiratory symptoms and associated factors among Addis Ababa city municipal Street Sweepers, Addis Ababa, Ethiopia. Addis Ababa University, Addis Ababa, Ethiopia, 2016.	No	population difference
945	Gebrezgher T. Comparative cross sectional study on chronic respiratory symptoms and associated factors among Addis Ababa city municipal Street Sweepers, Addis Ababa, Ethiopia. Addis Ababa University, Addis Ababa, Ethiopia, 2016.	No	population difference
946	Gebrezgher T. Comparative cross sectional study on chronic respiratory symptoms and associated factors among Addis Ababa city municipal Street Sweepers, Addis Ababa, Ethiopia. Addis Ababa University, Addis Ababa, Ethiopia, 2016.	No	population difference
947	Gebrezgher T. Comparative cross sectional study on chronic respiratory symptoms and associated factors among Addis Ababa city municipal Street Sweepers, Addis Ababa, Ethiopia. Addis Ababa University, Addis Ababa, Ethiopia, 2016.	No	population difference
948	Gebrezgher T. Comparative cross sectional study on chronic respiratory symptoms and associated factors among Addis Ababa city municipal Street Sweepers, Addis Ababa, Ethiopia. Addis Ababa University, Addis Ababa, Ethiopia, 2016.	No	population difference
949	Gebrezgher T. Comparative cross sectional study on chronic respiratory symptoms and associated factors among Addis Ababa city municipal Street Sweepers, Addis Ababa, Ethiopia. Addis Ababa University, Addis Ababa, Ethiopia, 2016.	No	population difference
950	Gebrezgher T. Comparative cross sectional study on chronic respiratory symptoms and associated factors among Addis Ababa city municipal Street Sweepers, Addis Ababa, Ethiopia. Addis Ababa University, Addis Ababa, Ethiopia, 2016.	No	population difference
951	Gebrezgher T. Comparative cross sectional study on chronic respiratory symptoms and associated factors among Addis Ababa city municipal Street Sweepers, Addis Ababa, Ethiopia. Addis Ababa University, Addis Ababa, Ethiopia, 2016.	No	population difference
952	Gebrezgher T. Comparative cross sectional study on chronic respiratory symptoms and associated factors among Addis Ababa city municipal Street Sweepers, Addis Ababa, Ethiopia. Addis Ababa University, Addis Ababa, Ethiopia, 2016.	No	population difference
953	Gebrezgher T. Comparative cross sectional study on chronic respiratory symptoms and associated factors among Addis Ababa city municipal Street Sweepers, Addis Ababa, Ethiopia. Addis Ababa University, Addis Ababa, Ethiopia, 2016.	No	population difference
954	Gebrezgher T. Comparative cross sectional study on chronic respiratory symptoms and associated factors among Addis Ababa city municipal Street Sweepers, Addis Ababa, Ethiopia. Addis Ababa University, Addis Ababa, Ethiopia, 2016.	No	population difference
955	Gebrezgher T. Comparative cross sectional study on chronic respiratory symptoms and associated factors among Addis Ababa city municipal Street Sweepers, Addis Ababa, Ethiopia. Addis Ababa University, Addis Ababa, Ethiopia, 2016.	No	population difference
956	Gebrezgher T. Comparative cross sectional study on chronic respiratory symptoms and associated factors among Addis Ababa city municipal Street Sweepers, Addis Ababa, Ethiopia. Addis Ababa University, Addis Ababa, Ethiopia, 2016.	No	population difference
957	Gebrezgher T. Comparative cross sectional study on chronic respiratory symptoms and associated factors among Addis Ababa city municipal Street Sweepers, Addis Ababa, Ethiopia. Addis Ababa University, Addis Ababa, Ethiopia, 2016.	No	population difference
958	Gebrezgher T. Comparative cross sectional study on chronic respiratory symptoms and associated factors among Addis Ababa city municipal Street Sweepers, Addis Ababa, Ethiopia. Addis Ababa University, Addis Ababa, Ethiopia, 2016.	No	population difference
959	Siyoum K, Alemu K and Kifle M. Respiratory symptoms and associated factors among cement factory workers and civil servants in North Shoa, Oromia Regional State, North West Ethiopia: Comparative cross sectional study. Occup Med Health Aff 2014; 2(4): 182.	No	population difference
960	Abraha MT. Occupational Respiratory Health Symptoms and Associated Factors among Street Sweepers in Addis Ababa, Ethiopia, 2016, https://www.scitechnol.com/proceedings/occupational- respiratory-health-symptoms-and-associated-factorsamong- street-sweepers-in-addis-ababa-ethiopia-8367.html	No	population difference
961	Wubet KT. Assessing Personal Dust Exposure and Chronic Respiratory Health Symptoms among Street Sweepers in Addis Ababa, Ethiopia, 2017/18, http://localhost:80/xmlui/ handle/123456789/14309	No	population difference
962	Daba Wami S, Chercos DH, Dessie A, et al. Cotton dust exposure and self-reported respiratory symptoms among textile factory workers in Northwest Ethiopia: a comparative crosssectional study. J Occup Med Toxicol 2018; 13: 13.	No	population difference
963	Ho SY, Lam TH, Chung SF, et al. Cross-sectional and prospective associations between passive smoking and respiratory symptoms at the workplace. Ann Epidemiol 2007; 17(2): 126–131.	No	population difference
964	Thiberville SD, Salez N, Benkouiten S, et al. Respiratory viruses within homeless shelters in Marseille, France. BMC Res Notes 2014; 7(1): 81.	No	population difference
965	Al-Neaimi YI, Gomes J and Lloyd OL. Respiratory illnesses and ventilatory function among workers at a cement factory in a rapidly developing country. Occup Med 2001; 51(6): 367–373.	No	population difference
966	Nacul LC, Soljak M and Meade T. Model for estimating the population prevalence of chronic obstructive pulmonary disease: cross sectional data from the Health Survey for England. Population Health Metrics 2007; 5(1): 8	No	population difference
967	Khademi J, Sadeghi M, Ahmadpoor R, et al. Pulmonary function testing in cement transport workers at Incheh BorunBorder, Northeast of Iran. Iran J Public Health 2019; 48(7): 1362–1368.	No	population difference
968	Dalju I, Dessie A, Bogale L, et al. Occupational risk factors associated with respiratory symptoms among tannery workers in Mojo town, Southeast Ethiopia, 2018: a comparative crosssectional study. Multidiscip Respir Med 2019; 14: 27.	No	population difference
969	Quach A, Giovannelli J, Chérot-Kornobis N, et al. Prevalence and underdiagnosis of airway obstruction among middle-aged adults in northern France: The ELISABET study 2011–2013. Respir Med 2015; 109(12): 1553–1561.	No	population difference
970	Ghasemkhani M, Kumashiro M, Rezaei M, et al. Prevalence of respiratory symptoms among workers in industries of south Tehran, Iran. Ind Health 2006; 44(2): 218–224.	No	population difference
971	Myers JE, Garisch D, Myers HS, et al. A respiratory epidemiological survey of workers in a small South African foundry. Am J Ind Med 1987; 12(1): 1–9.	No	population difference
972	Habybabady RH, Sis HN, Paridokht F, et al. Effects of dust exposure on the respiratory health symptoms and pulmonary functions of street sweepers. Malays J Med Sci 2018; 25(6): 76–84.	No	population difference
973	Kayhan S, Tutar U, Cinarka H, et al. Prevalence of occupational asthma and respiratory symptoms in foundry workers. Pulm Med 2013; 2013: 370138.	No	population difference
974	Neghab M, Jabari Z and Kargar Shouroki F. Functional disorders of the lung and symptoms of respiratory disease associated with occupational inhalation exposure to wood dust in Iran. Epidemiol Health 2018; 40: e2018031.	No	population difference
975	Viegi G, Paoletti P, Prediletto R, et al. Prevalence of respiratory symptoms in an unpolluted area of northern Italy. Eur Respir J 1988; 1(4): 311–318.	No	population difference
976	Purani R and Shah N. Prevalence of respiratory symptoms in construction workers in Gujarat: a cross-sectional survey. Int J Med Public Health 2019; 9(2): 55–58.	No	population difference
977	Chhabra P, Sharma G and Kannan AT. Prevalence of respiratory disease and associated factors in an urban area of Delhi. Indian J Community Med 2008; 33(4): 229–232.	No	population difference
978	Eagan TM, Gulsvik A, Eide GE, et al. The effect of educational level on the incidence of asthma and respiratory symptoms. Respir Med 2004; 98(8): 730–736.	No	population difference
979	Ehrlich RI, White N, Norman R, et al. Predictors of chronic bronchitis in South African adults. Int J Tuberc Lung Dis 2004; 8(3): 369–376.	No	population difference
980	Amabye T. Occupational risks and hazards exposure, knowledge of occupational health and safety practice and safety measures among workers of Sheba Leather Plc, Wukro, Tigray Ethiopia. MOJ Public Health 2016; 4(2): 1–7.	No	population difference
981	James AL, Knuiman MW, Divitini ML, et al. Risk factors for respiratory symptoms in adults: the Busselton Health Study. Respirology 2013; 18(8): 1256–1260.	No	population difference
982	Asfaw S, Enquselassie F, Tefera Y, et al. Determinants of chronic respiratory symptoms among pharmaceutical factory workers. J Trop Med 2018; 2018: 10	No	outcome difference
983	Dangi BM and Bhise AR. Cotton dust exposure: analysis of pulmonary function and respiratory symptoms. Lung India 2017; 34(2): 144–149.	No	Outcome diffrence
984	Badirdast P, Azari MR, Salehpour S et al (2017) The effect of wood aerosols and bioaerosols on the respiratory systems of wood manufacturing industry workers in Golestan Province. Tanaffos 16:53	No	outcome difference
985	Bhatti P, Newcomer L, Onstad L et al (2011) Wood dust exposure and risk of lung cancer. Occup Environ Med 68:599–604	No	Outcome diffrence
986	Ennin IE, Adzaku FK, Dodoo D et al (2015) A study of lung function indices of woodworkers at the Accra timber market in Ghana. Donnish J Med Med Sci 2:120–124	No	population difference
987	Ayalew E, Gebre Y, De Wael K (2015) A survey of occupational exposure to inhalable wood dust among workers in small-and mediumscale wood-processing enterprises in Ethiopia. Ann Occup Hyg 59:253–257	No	population difference
988	Færden K, Brit Lund M, Mogens Aaløkken T et al (2014) Hypersensitivity pneumonitis in a cluster of sawmill workers: a 10-year follow-up of exposure, symptoms, and lung function. Int J Occup Environ Health 20:167–173	No	population difference
989	Chaiear N, Ngoencharee J, Saejiw N (2018) Respiratory symptoms and pulmonary function among workers in a rubber wood Sawmill Factory in Thailand. Am J Public Health Res 6:65–71	No	population difference
990	Soongkhang I, Laohasiriwong W (2015) Respiratory tract problems among wood furniture manufacturing factory workers in the northeast of Thailand. Kathmandu Univ Med J 13:125–129	No	outcome difference
991	Thepaksorn P, Fadrilan-Camacho VFF, Siriwong W (2017) Respiratory symptoms and ventilatory function defects among Para rubber wood sawmill workers in the South of Thailand. Hum Ecol Risk Assess Int J 23:788–797	No	population difference
992	Bislimovska D, Petrovska S, Minov J (2015) Respiratory symptoms and lung function in never-smoking male workers exposed to hardwood dust. Open Access Macedonian J Med Sci 3:500	No	population difference
993	Fentie D, Mulat E, Reta W (2019) Assessment of respiratory symptoms among woodworkers in Jimma Town, Southwest Ethiopia, a comparative cross-sectional study. Biomed J Sci Tech Res 18:13425–13430	No	population difference
994	Hämäläinen P, Takala J, Kiat TB (2017) Global estimates of occupational accidents and work-related illnesses 2017. World 2017:3–4 Health and Safety Excutive (2017) Occupational lung disease in Great Britain (Internet). http://w ww.h se.g ov.u k/s tatis tics/c ausd is/ respi ratory- disea ses. pdf	No	population difference
995	Awoke TY, Takele AK, Mekonnen WT et al (2021) Assessment of dust exposure and chronic respiratory symptoms among workers in medium scale woodwork factories in Ethiopia; a cross sectional study. BMC Public Health 21:1–12	No	outcome difference
996	Kauppinen T, Vincent R, Liukkonen T et al (2006) Occupational exposure to inhalable wood dust in the member states of the European Union. Ann Occup Hyg 50:549–561	No	outcome difference
997	Tobin EA, Ediagbonya TF, Okojie OH, Asogun DA (2016) Occupational exposure to wood dust and respiratory health status of sawmill workers in South-South Nigeria. J Pollut Eff Cont 4:154. https:// doi. org/ 10. 4172/ 2375- 4397. 10001 54	No	population difference
998	Jacobsen G, Schlünssen V, Schaumburg I et al (2008) Longitudinal lung function decline and wood dust exposure in the furniture industry. Eur Respir J 31:334–342	No	population difference
999	Kacha Y, Nayak Y, Varu M et al (2014) Effects of wood dust on respiratory functions in saw mill workers. Int J Basic Appl Physiol 3:122–128	No	population difference
1000	Löfstedt H, Hagström K, Bryngelsson I-L et al (2017) Respiratory symptoms and lung function in relation to wood dust and monoterpene exposure in the wood pellet industry. Upsala J Med Sci 122:78–84	No	outcome difference
1001	Kumie A, Amera T, Berhane K et al (2016) Occupational health and safety in Ethiopia: a review of situational analysis and needs assessment. Ethiopian J Health Dev 30:17–27	No	outcome difference
1002	Jacobsen G, Schlünssen V, Schaumburg I et al (2009) Increased incidence of respiratory symptoms among female woodworkers exposed to dry wood. Eur Respir J 33:1268–1276	No	population difference
1003	Hosseini KD, Malekshahi Nejad V, Sun H et al (2020) Prevalence of respiratory symptoms and spirometric changes among nonsmoker male wood workers. PLoS ONE 15:e0224860	No	population difference
1004	Neghab M, Jabari Z, Kargar Shouroki F (2018) Functional disorders of the lung and symptoms of respiratory disease associated with occupational inhalation exposure to wood dust in Iran. Epidemiol Health 40:e2018031. https:// doi. org/ 10. 4178/ epih. e2018 031	No	outcome difference
1005	Mahmood N, Karadaky K, Hussain SA et al (2016) Respiratory function among sawmill workers in different areas of Sulaimani city. Int J 5:351	No	outcome difference
1006	Omole JO, Fabunmi AA, Akosile CO (2018) Respiratory function of sawmill workers and their relationship to duration of exposure to wood dust seen in Nigeria. J Environ Occup Health 7:9–16	No	outcome difference
1007	Martin JR, Zalk DM (1997) Carpenter shop wood dust control: practical experience to reduce hardwood dust exposures below the American Conference of Governmental Industrial Hygienists Threshold Limit Values. Appl Occup Environ Hyg 12:595–605	No	outcome difference
1008	Magagnotti N, Nannicini C, Sciarra G et al (2013) Determining the exposure of chipper operators to inhalable wood dust. Ann Occup Hyg 57:784–792	No	outcome difference
1009	Bosan I, Okpapi J (2004) Respiratory symptoms and ventilatory function impairment among wood workers in the Savannah Belt of Northern Nigeria	No	outcome difference
1010	Ennin IE, Adzaku FK, Dodoo D et al (2015) A study of lung function indices of woodworkers at the Accra timber market in Ghana. Donnish J Med Med Sci 2:120–124	No	population difference
1011	Chaiear N, Ngoencharee J, Saejiw N (2018) Respiratory symptoms and pulmonary function among workers in a rubber wood Sawmill Factory in Thailand. Am J Public Health Res 6:65–71	No	outcome difference
1012	Ugheoke AJ, Ebomoyi MI, Iyawe VI (2006) Influence of smoking on respiratory symptoms and lung function indices in sawmill workers in Benin City, Nigeria. Niger J Physiol Sci 21(1–2):49–54. https:// doi. org/ 10. 4314/ njps. v21i1-2. 53957	No	outcome difference
1013	Fentie D, Mulat E, Reta W (2019) Assessment of respiratory symptoms among woodworkers in Jimma Town, Southwest Ethiopia, a comparative cross-sectional study. Biomed J Sci Tech Res 18:13425–13430	No	outcome difference
1014	Wiggans R, Evans G, Fishwick D et al (2016) Asthma in furniture and wood processing workers: a systematic review. Occup Med 66:193–201	No	population difference
1015	Vallières E, Pintos J, Parent M-E et al (2015) Occupational exposure to wood dust and risk of lung cancer in two population-based case–control studies in Montreal, Canada. Environ Health 14:1–9	No	outcome difference
1016	Færden K, Brit Lund M, Mogens Aaløkken T et al (2014) Hypersensitivity pneumonitis in a cluster of sawmill workers: a 10-year follow-up of exposure, symptoms, and lung function. Int J Occup Environ Health 20:167–173	No	population difference
1017	Kacha Y, Nayak Y, Varu M et al (2014) Effects of wood dust on respiratory functions in saw mill workers. Int J Basic Appl Physiol 3:122–128	No	population difference
1018	Ewis AA, Mohamed ES, Rahma MA, et al. Occupational health-related morbidities among street sweepers and waste collectors at Beni-Suef, Egypt. Egypt J Occupat Med 2013; 37(1): 79–94.	No	outcome difference
1019	Hosseini KD, Malekshahi Nejad V, Sun H et al (2020) Prevalence of respiratory symptoms and spirometric changes among nonsmoker male wood workers. PLoS ONE 15:e0224860	No	outcome difference
1020	Zhu D, Asnani PU, Zurbrügg C, et al. Improving municipal solid waste management in India, 2008, http://www.india environmentportal.org.in/files/swm_in_india.pdf	No	Outcome diffrence
1021	Pintakham K and Siriwong W. Prevalence rate and risk factors associated with health hazards to select the magnitude of health problems among street sweepers in Chiang Rai province, Thailand. IOSR-JESTFT 2015; 9(7): 15–18.	No	population difference
1022	Hämäläinen P, Takala J, Kiat TB (2017) Global estimates of occupational accidents and work-related illnesses 2017. World 2017:3–4 Health and Safety Excutive (2017) Occupational lung disease in Great Britain (Internet). http://w ww.h se.g ov.u k/s tatis tics/c ausd is/ respi ratory- disea ses. pd	No	population difference
1023	Löfstedt H, Hagström K, Bryngelsson I-L et al (2017) Respiratory symptoms and lung function in relation to wood dust and monoterpene exposure in the wood pellet industry. Upsala J Med Sci 122:78–84	No	population difference
1024	Omole JO, Fabunmi AA, Akosile CO (2018) Respiratory function of sawmill workers and their relationship to duration of exposure to wood dust seen in Nigeria. J Environ Occup Health 7:9–16	No	population difference
1025	Mostafa NS, Abdel-Hamid MA and AlBagoury LS. Workrelated respiratory disorders among street sweepers in Cairo, Egypt, a comparative study. Egypt J Commun Med 2015; 33: 85–97.	No	outcome difference
1026	Kumie A, Amera T, Berhane K et al (2016) Occupational health and safety in Ethiopia: a review of situational analysis and needs assessment. Ethiopian J Health Dev 30:17–27	No	population difference
1027	Jacobsen G, Schlünssen V, Schaumburg I et al (2008) Longitudinal lung function decline and wood dust exposure in the furniture industry. Eur Respir J 31:334–342	No	population difference
1028	Cheru M. Solid Waste Management in Addis Ababa. Metropolia 2016, https://www.theseus.fi/bitstream/handle /10024/121490/Cheru_Meaza.pdf?sequence=1	No	population difference
1029	Mahmood N, Karadaky K, Hussain SA et al (2016) Respiratory function among sawmill workers in different areas of Sulaimani city. Int J 5:351	No	population difference
1030	Jacobsen G, Schlünssen V, Schaumburg I et al (2009) Increased incidence of respiratory symptoms among female woodworkers exposed to dry wood. Eur Respir J 33:1268–1276	No	outcome difference
1031	Mahfuz M, Ahmad T, Ahmad A, et al. Altered pulmonary function among the transport workers in Dhaka City. Health 2014; 6: 2144–2153.	No	outcome difference
1032	Neghab M, Jabari Z, Kargar Shouroki F (2018) Functional disorders of the lung and symptoms of respiratory disease associated with occupational inhalation exposure to wood dust in Iran. Epidemiol Health 40:e2018031. https:// doi. org/ 10. 4178/ epih. e2018 031	No	population difference
1033	Kauppinen T, Vincent R, Liukkonen T et al (2006) Occupational exposure to inhalable wood dust in the member states of the European Union. Ann Occup Hyg 50:549–561	No	population difference
1034	Bender BG, Krishnan JA, Chambers DA, et al. American thoracic society and national heart, lung, and blood institute implementation research workshop report. Ann Am Thorac Soc 2015; 12(12): S213–S221.	No	population difference
1035	Sabde YD and Zodpey SP. A study of morbidity pattern of street sweepers. Industrial Health 2008; 33(4): 224–228.	No	outcome difference
1036	Magagnotti N, Nannicini C, Sciarra G et al (2013) Determining the exposure of chipper operators to inhalable wood dust. Ann Occup Hyg 57:784–79	No	outcome difference
1037	Bogale D, Kumie A and ad Tefera W. Assessment of occupational injuries among Addis Ababa city municipal solid waste collectors: a cross-sectional study. BMC Public Health 2014; 14: 169.	No	outcome difference
1038	Sundararaj A. The prevalence of respiratory morbidity and the risk factorsassociated, among the workers of cement industry in South India: a cross sectional study, 2012, http://dspace.sctimst. ac.in/jspui/bitstream/123456789/2130/1/MPH_6147.pdf	No	population difference
1039	Johncy S, Samuel TV, Jayalakshmi MK, et al. Prevalence of respiratory and non respiratory symptoms in female sweepers. Int J Biomed Res 2014; 5: 408–410.	No	outcome difference
1040	Eneyew B, Sisay T, Gizeyatu A, et al. Prevalence and associated factors of acute respiratory infection among street sweepers and door-to-door waste collectors in Dessie City, Ethiopia: a comparative cross-sectional study. PLoS ONE 2021; 16(5): e0251621	No	outcome difference
1041	Emiru Z, Gezu M, Chichiabellu TY, et al. Assessment of respiratory symptoms and associated factors among solid waste collectors in Yeka sub city, Addis Ababa. J Public Health Epidemiol 2016; 9: 187–197.	No	outcome difference
1042	Cullinan P, Muñoz X, Suojalehto H, et al. Occupational lung diseases: from old and novel exposures to effective preventive strategies. Lancet Respir Med 2017; 5(5): 445–455.	No	population difference
1043	Wu S, Ni Y, Li H, et al. Short-term exposure to high ambient air pollution increases airway inflammation and respiratory symptoms in chronic obstructive pulmonary disease patients in Beijing, China. Environ Int 2016; 94: 76–82.	No	outcome difference
1044	Mary ME. Assessment of Respiratory Morbidities among Police Personnel in Kochi city, Ernakulam, 2013, http://dspace. sctimst.ac.in/jspui/bitstream/123456789/2264/1/6281.pdf	No	population difference
1045	Esmaeil N, Gharagozloo M, Rezaei A, et al. Dust events, pulmonary diseases and immune system. Am J Clin Exp Immunol 2014; 3(1): 20–29.	No	population difference
1046	Neghab M, Mohraz MH and Hassanzadeh J. Symptoms of respiratory disease and lung functional impairment associated with occupational inhalation exposure to carbon black dust. J Occup Health 2011; 53(6): 432–438.	No	outcome difference
1047	Tam VWY and Fung IWH. A study of knowledge, awareness, practice and recommendations among Hong Kong construction workers on using personal respiratory protective equipment at risk. Open Constr Build Technol J 2008; 2: 69–81.	No	outcome difference
1048	Zhou H, Tamura T, Kusaka Y, et al. Development of a guideline on reading CT images of malignant pleural mesothelioma and selection of the reference CT films. Eur J Radiol 2012; 81(12): 4203–4210.	No	Outcome diffrence
1049	Sah JP, Shah SK, yadav DK, et al. Knowledge and practice related to occupational hazards among Maruti cement factory workers in Mirchaiya, Siraha, Nepal. Microbes and Health 2015; 4(2): 11–18.	No	population difference
1050	Viegas S, Caetano LA, Korkalainen M, et al. Cytotoxic and inflammatory potential of air samples from occupational settings with exposure to organic dust. Toxics 2017; 5(1): 8.	No	population difference
1051	Nwibo A, Ugwuja EI, Nwambeke NO, et al. Pulmonary problems among quarry workers of stone crushing industrial site at Umuoghara, Ebonyi State, Nigeria. Int J Occup Environ Med 2012; 3(4): 178–185.	No	population difference
1052	Gizaw Z, Yifred B and Tadesse T. Chronic respiratory symptoms and associated factors among cement factory workers in Dejen town, Amhara regional state, Ethiopia, 2015. Multidiscip Respir Med 2016; 11: 13.	No	outcome difference
1053	Boskabady MH, Rezaiyan MK, Navabi I, et al. Work-related respiratory symptoms and pulmonary function tests in northeast Iranian (the city of Mashhad) carpenters. Clinics 2010; 65(10): 1003–1007.	No	outcome difference
1054	Emiru Z, Shentema MG, Chichiabellu TY, et al. Assessment of respiratory symptoms and associated factors among solid waste collectors in Yeka Sub City, Addis Ababa, Ethiopia. J Public Health Epidemiol 2017; 9(6): 189–197.	No	outcome difference
1055	Ansari MMH, Karim MR and Mashud I. Symptoms of respiratory health problems in rice mill workers of Bangladesh. KYAMC J 2017; 7(2): 758–761.	No	population difference
1056	Ashuro Z. Comparative cross sectional study on chronic respiratory symptoms, pulmonary function, and associated factors among flour and Pepsi factory workers in Hawassa city, Southern Ethiopia. Masters thesis, Addis Ababa University, Addis Ababa, Ethiopia, 2018, http://etd.aau.edu.et/handle/123456789/14899	No	outcome difference
1057	Mekasha M, Haddis A, Shaweno T, et al. Emission Level of PM2. 5 and its association with chronic respiratory symptoms among workers in cement industry: a case of Mugher Cement Industry, Central Ethiopia. Avicenna J Environ Health Eng 2018; 5(1): 1–7.	No	population difference
1058	Gebrezgher T. Comparative cross sectional study on chronic respiratory symptoms and associated factors among Addis Ababa city municipal Street Sweepers, Addis Ababa, Ethiopia. Addis Ababa University, Addis Ababa, Ethiopia, 2016.	No	population difference
1059	Siyoum K, Alemu K and Kifle M. Respiratory symptoms and associated factors among cement factory workers and civil servants in North Shoa, Oromia Regional State, North West Ethiopia: Comparative cross sectional study. Occup Med Health Aff 2014; 2(4): 182.	No	population difference
1060	Abraha MT. Occupational Respiratory Health Symptoms and Associated Factors among Street Sweepers in Addis Ababa, Ethiopia, 2016, https://www.scitechnol.com/proceedings/occupational- respiratory-health-symptoms-and-associated-factorsamong- street-sweepers-in-addis-ababa-ethiopia-8367.html	No	population difference
1061	Wubet KT. Assessing Personal Dust Exposure and Chronic Respiratory Health Symptoms among Street Sweepers in Addis Ababa, Ethiopia, 2017/18, http://localhost:80/xmlui/ handle/123456789/14309	No	population difference
1062	Daba Wami S, Chercos DH, Dessie A, et al. Cotton dust exposure and self-reported respiratory symptoms among textile factory workers in Northwest Ethiopia: a comparative crosssectional study. J Occup Med Toxicol 2018; 13: 13.	No	population difference
1063	Ho SY, Lam TH, Chung SF, et al. Cross-sectional and prospective associations between passive smoking and respiratory symptoms at the workplace. Ann Epidemiol 2007; 17(2): 126–131.	No	outcome difference
1064	Thiberville SD, Salez N, Benkouiten S, et al. Respiratory viruses within homeless shelters in Marseille, France. BMC Res Notes 2014; 7(1): 81.	No	Outcome diffrence
1065	Al-Neaimi YI, Gomes J and Lloyd OL. Respiratory illnesses and ventilatory function among workers at a cement factory in a rapidly developing country. Occup Med 2001; 51(6): 367–373.	No	population difference
1066	Nacul LC, Soljak M and Meade T. Model for estimating the population prevalence of chronic obstructive pulmonary disease: cross sectional data from the Health Survey for England. Population Health Metrics 2007; 5(1): 8	No	population difference
1067	Khademi J, Sadeghi M, Ahmadpoor R, et al. Pulmonary function testing in cement transport workers at Incheh BorunBorder, Northeast of Iran. Iran J Public Health 2019; 48(7): 1362–1368.	No	population difference
1068	Dalju I, Dessie A, Bogale L, et al. Occupational risk factors associated with respiratory symptoms among tannery workers in Mojo town, Southeast Ethiopia, 2018: a comparative crosssectional study. Multidiscip Respir Med 2019; 14: 27.	No	population difference
1069	Quach A, Giovannelli J, Chérot-Kornobis N, et al. Prevalence and underdiagnosis of airway obstruction among middle-aged adults in northern France: The ELISABET study 2011–2013. Respir Med 2015; 109(12): 1553–1561.	No	outcome difference
1070	Ghasemkhani M, Kumashiro M, Rezaei M, et al. Prevalence of respiratory symptoms among workers in industries of south Tehran, Iran. Ind Health 2006; 44(2): 218–224.	No	population difference
1071	Myers JE, Garisch D, Myers HS, et al. A respiratory epidemiological survey of workers in a small South African foundry. Am J Ind Med 1987; 12(1): 1–9.	No	population difference
1072	Habybabady RH, Sis HN, Paridokht F, et al. Effects of dust exposure on the respiratory health symptoms and pulmonary functions of street sweepers. Malays J Med Sci 2018; 25(6): 76–84.	No	population difference
1073	Kayhan S, Tutar U, Cinarka H, et al. Prevalence of occupational asthma and respiratory symptoms in foundry workers. Pulm Med 2013; 2013: 370138.	No	population difference
1074	Neghab M, Jabari Z and Kargar Shouroki F. Functional disorders of the lung and symptoms of respiratory disease associated with occupational inhalation exposure to wood dust in Iran. Epidemiol Health 2018; 40: e2018031.	No	outcome difference
1075	Viegi G, Paoletti P, Prediletto R, et al. Prevalence of respiratory symptoms in an unpolluted area of northern Italy. Eur Respir J 1988; 1(4): 311–318.	No	outcome difference
1076	Purani R and Shah N. Prevalence of respiratory symptoms in construction workers in Gujarat: a cross-sectional survey. Int J Med Public Health 2019; 9(2): 55–58.	No	outcome difference
1077	Chhabra P, Sharma G and Kannan AT. Prevalence of respiratory disease and associated factors in an urban area of Delhi. Indian J Community Med 2008; 33(4): 229–232.	No	outcome difference
1078	Eagan TM, Gulsvik A, Eide GE, et al. The effect of educational level on the incidence of asthma and respiratory symptoms. Respir Med 2004; 98(8): 730–736.	No	population difference
1079	Ehrlich RI, White N, Norman R, et al. Predictors of chronic bronchitis in South African adults. Int J Tuberc Lung Dis 2004; 8(3): 369–376.	No	population difference
1080	Amabye T. Occupational risks and hazards exposure, knowledge of occupational health and safety practice and safety measures among workers of Sheba Leather Plc, Wukro, Tigray Ethiopia. MOJ Public Health 2016; 4(2): 1–7.	No	population difference
1081	James AL, Knuiman MW, Divitini ML, et al. Risk factors for respiratory symptoms in adults: the Busselton Health Study. Respirology 2013; 18(8): 1256–1260.	No	population difference
1082	Asfaw S, Enquselassie F, Tefera Y, et al. Determinants of chronic respiratory symptoms among pharmaceutical factory workers. J Trop Med 2018; 2018: 10	No	outcome difference
1083	Dangi BM and Bhise AR. Cotton dust exposure: analysis of pulmonary function and respiratory symptoms. Lung India 2017; 34(2): 144–149.	No	Outcome diffrence
1084	Mohamed-Hussein A, Elzayet H, Ezzeldin A, et al. Risk factors associated with respiratory symptoms among cement workers. Chest 2019; 156(4): 1504.	No	outcome difference
1085	Oo TW, Thandar M, Soe PP, et al. Assessment of respiratory dust exposure and lung functions among workers in textile mill (Thamine), Myanmar: a cross-sectional study. BMC Public Health 2021; 21(1): 673.	No	population difference
1086	Matheson MC, Benke G, Raven J, et al. Biological dust exposure in the workplace is a risk factor for chronic obstructive pulmonary disease. Thorax 2005; 60(8): 645–651.	No	population difference
1087	Stoleski S, Minov J, Mijakoski D, et al. Chronic respiratory symptoms and lung function in agricultural workers – influence of exposure duration and smoking. Open Access Maced J Med Sci 2015; 3(1): 158–165.	No	population difference
1088	Beyene Gebrezgiabher B, Tetemke D and Yetum T. Awareness of occupational hazards and utilization of safety measures among welders in Aksum and Adwa Towns, Tigray Region, Ethiopia, 2013. J Environ Public health 2019; 2019: 4174085	No	population difference
1089	Paggiaro PL, Carrara M, Petrozzino M, et al. [A cross-sectional epidemiological study of symptoms and respiratory physiology in a sample of workers in shoe manufacture]. G Ital Med Lav 1993; 15(1–4): 13–19.	No	outcome difference
1090	Min J, Kim Y, Lee S, et al. The Fourth Industrial Revolution and its Impact on Occupational Health & Safety, Worker’s Compensation and Labor Conditions. Safety and Health at Work, 2019, https://in.booksc.org/book/77194297/ac5231	No	Outcome diffrence
1091	Deng Q, Deng L, Miao Y, et al. Particle deposition in the human lung: health implications of particulate matter from different sources. Environ Res 2019; 169: 237–245.	No	Outcome diffrence
1092	Zhang L, Enarson DA, He GX, et al. Occupational and environmental risk factors for respiratory symptoms in rural Beijing, China. Eur Respir J 2002; 20(6): 1525–1531.	No	Outcome diffrence
1093	Tam VWY and Fung IWH. A study of knowledge, awareness, practice and recommendations among Hong Kong construction workers on using personal respiratory protective equipment at risk. Open Constr Build Technol J 2008; 2: 69–81.	No	outcome difference
1094	Zhou H, Tamura T, Kusaka Y, et al. Development of a guideline on reading CT images of malignant pleural mesothelioma and selection of the reference CT films. Eur J Radiol 2012; 81(12): 4203–4210.	No	Outcome diffrence
1095	Sah JP, Shah SK, yadav DK, et al. Knowledge and practice related to occupational hazards among Maruti cement factory workers in Mirchaiya, Siraha, Nepal. Microbes and Health 2015; 4(2): 11–18.	No	population difference
1096	Hosseini KD, Malekshahi Nejad V, Sun H et al (2020) Prevalence of respiratory symptoms and spirometric changes among nonsmoker male wood workers. PLoS ONE 15:e0224860	No	population difference
1097	Neghab M, Jabari Z, Kargar Shouroki F (2018) Functional disorders of the lung and symptoms of respiratory disease associated with occupational inhalation exposure to wood dust in Iran. Epidemiol Health 40:e2018031. https:// doi. org/ 10. 4178/ epih. e2018 031	No	outcome difference
1098	Mahmood N, Karadaky K, Hussain SA et al (2016) Respiratory function among sawmill workers in different areas of Sulaimani city. Int J 5:351	No	outcome difference
1099	Omole JO, Fabunmi AA, Akosile CO (2018) Respiratory function of sawmill workers and their relationship to duration of exposure to wood dust seen in Nigeria. J Environ Occup Health 7:9–16	No	outcome difference
1100	Martin JR, Zalk DM (1997) Carpenter shop wood dust control: practical experience to reduce hardwood dust exposures below the American Conference of Governmental Industrial Hygienists Threshold Limit Values. Appl Occup Environ Hyg 12:595–605	No	outcome difference
1101	Magagnotti N, Nannicini C, Sciarra G et al (2013) Determining the exposure of chipper operators to inhalable wood dust. Ann Occup Hyg 57:784–792	No	outcome difference
1102	Bosan I, Okpapi J (2004) Respiratory symptoms and ventilatory function impairment among wood workers in the Savannah Belt of Northern Nigeria	No	outcome difference
1103	Ennin IE, Adzaku FK, Dodoo D et al (2015) A study of lung function indices of woodworkers at the Accra timber market in Ghana. Donnish J Med Med Sci 2:120–124	No	population difference
1104	Chaiear N, Ngoencharee J, Saejiw N (2018) Respiratory symptoms and pulmonary function among workers in a rubber wood Sawmill Factory in Thailand. Am J Public Health Res 6:65–71	No	outcome difference
1105	Ugheoke AJ, Ebomoyi MI, Iyawe VI (2006) Influence of smoking on respiratory symptoms and lung function indices in sawmill workers in Benin City, Nigeria. Niger J Physiol Sci 21(1–2):49–54. https:// doi. org/ 10. 4314/ njps. v21i1-2. 53957	No	outcome difference
1106	Fentie D, Mulat E, Reta W (2019) Assessment of respiratory symptoms among woodworkers in Jimma Town, Southwest Ethiopia, a comparative cross-sectional study. Biomed J Sci Tech Res 18:13425–13430	No	outcome difference
1107	Wiggans R, Evans G, Fishwick D et al (2016) Asthma in furniture and wood processing workers: a systematic review. Occup Med 66:193–201	No	population difference
1108	Vallières E, Pintos J, Parent M-E et al (2015) Occupational exposure to wood dust and risk of lung cancer in two population-based case–control studies in Montreal, Canada. Environ Health 14:1–9	No	outcome difference
1109	Neghab M, Jabari Z, Kargar Shouroki F (2018) Functional disorders of the lung and symptoms of respiratory disease associated with occupational inhalation exposure to wood dust in Iran. Epidemiol Health 40:e2018031. https:// doi. org/ 10. 4178/ epih. e2018 031	No	population difference
1110	Kauppinen T, Vincent R, Liukkonen T et al (2006) Occupational exposure to inhalable wood dust in the member states of the European Union. Ann Occup Hyg 50:549–561	No	population difference
1111	Bender BG, Krishnan JA, Chambers DA, et al. American thoracic society and national heart, lung, and blood institute implementation research workshop report. Ann Am Thorac Soc 2015; 12(12): S213–S221.	No	population difference
1112	Sabde YD and Zodpey SP. A study of morbidity pattern of street sweepers. Industrial Health 2008; 33(4): 224–228.	No	outcome difference
1113	Magagnotti N, Nannicini C, Sciarra G et al (2013) Determining the exposure of chipper operators to inhalable wood dust. Ann Occup Hyg 57:784–79	No	outcome difference
1114	Bogale D, Kumie A and ad Tefera W. Assessment of occupational injuries among Addis Ababa city municipal solid waste collectors: a cross-sectional study. BMC Public Health 2014; 14: 169.	No	outcome difference
1115	Sundararaj A. The prevalence of respiratory morbidity and the risk factorsassociated, among the workers of cement industry in South India: a cross sectional study, 2012, http://dspace.sctimst. ac.in/jspui/bitstream/123456789/2130/1/MPH_6147.pdf	No	population difference
1116	Johncy S, Samuel TV, Jayalakshmi MK, et al. Prevalence of respiratory and non respiratory symptoms in female sweepers. Int J Biomed Res 2014; 5: 408–410.	No	outcome difference
1117	Eneyew B, Sisay T, Gizeyatu A, et al. Prevalence and associated factors of acute respiratory infection among street sweepers and door-to-door waste collectors in Dessie City, Ethiopia: a comparative cross-sectional study. PLoS ONE 2021; 16(5): e0251621	No	outcome difference
1118	Emiru Z, Gezu M, Chichiabellu TY, et al. Assessment of respiratory symptoms and associated factors among solid waste collectors in Yeka sub city, Addis Ababa. J Public Health Epidemiol 2016; 9: 187–197.	No	outcome difference
1119	Cullinan P, Muñoz X, Suojalehto H, et al. Occupational lung diseases: from old and novel exposures to effective preventive strategies. Lancet Respir Med 2017; 5(5): 445–455.	No	population difference
1120	Wu S, Ni Y, Li H, et al. Short-term exposure to high ambient air pollution increases airway inflammation and respiratory symptoms in chronic obstructive pulmonary disease patients in Beijing, China. Environ Int 2016; 94: 76–82.	No	outcome difference
1121	Mary ME. Assessment of Respiratory Morbidities among Police Personnel in Kochi city, Ernakulam, 2013, http://dspace. sctimst.ac.in/jspui/bitstream/123456789/2264/1/6281.pdf	No	population difference
1122	Esmaeil N, Gharagozloo M, Rezaei A, et al. Dust events, pulmonary diseases and immune system. Am J Clin Exp Immunol 2014; 3(1): 20–29.	No	population difference
1123	Neghab M, Mohraz MH and Hassanzadeh J. Symptoms of respiratory disease and lung functional impairment associated with occupational inhalation exposure to carbon black dust. J Occup Health 2011; 53(6): 432–438.	No	outcome difference
1124	Tam VWY and Fung IWH. A study of knowledge, awareness, practice and recommendations among Hong Kong construction workers on using personal respiratory protective equipment at risk. Open Constr Build Technol J 2008; 2: 69–81.	No	outcome difference
1125	Zhou H, Tamura T, Kusaka Y, et al. Development of a guideline on reading CT images of malignant pleural mesothelioma and selection of the reference CT films. Eur J Radiol 2012; 81(12): 4203–4210.	No	Outcome diffrence
1126	Sah JP, Shah SK, yadav DK, et al. Knowledge and practice related to occupational hazards among Maruti cement factory workers in Mirchaiya, Siraha, Nepal. Microbes and Health 2015; 4(2): 11–18.	No	population difference
1127	Viegas S, Caetano LA, Korkalainen M, et al. Cytotoxic and inflammatory potential of air samples from occupational settings with exposure to organic dust. Toxics 2017; 5(1): 8.	No	population difference
1128	Nwibo A, Ugwuja EI, Nwambeke NO, et al. Pulmonary problems among quarry workers of stone crushing industrial site at Umuoghara, Ebonyi State, Nigeria. Int J Occup Environ Med 2012; 3(4): 178–185.	No	population difference
1129	Gizaw Z, Yifred B and Tadesse T. Chronic respiratory symptoms and associated factors among cement factory workers in Dejen town, Amhara regional state, Ethiopia, 2015. Multidiscip Respir Med 2016; 11: 13.	No	outcome difference
1130	Boskabady MH, Rezaiyan MK, Navabi I, et al. Work-related respiratory symptoms and pulmonary function tests in northeast Iranian (the city of Mashhad) carpenters. Clinics 2010; 65(10): 1003–1007.	No	outcome difference
1131	Emiru Z, Shentema MG, Chichiabellu TY, et al. Assessment of respiratory symptoms and associated factors among solid waste collectors in Yeka Sub City, Addis Ababa, Ethiopia. J Public Health Epidemiol 2017; 9(6): 189–197.	No	outcome difference
1132	Ansari MMH, Karim MR and Mashud I. Symptoms of respiratory health problems in rice mill workers of Bangladesh. KYAMC J 2017; 7(2): 758–761.	No	population difference
1133	Ashuro Z. Comparative cross sectional study on chronic respiratory symptoms, pulmonary function, and associated factors among flour and Pepsi factory workers in Hawassa city, Southern Ethiopia. Masters thesis, Addis Ababa University, Addis Ababa, Ethiopia, 2018, http://etd.aau.edu.et/handle/123456789/14899	No	outcome difference
1134	Mekasha M, Haddis A, Shaweno T, et al. Emission Level of PM2. 5 and its association with chronic respiratory symptoms among workers in cement industry: a case of Mugher Cement Industry, Central Ethiopia. Avicenna J Environ Health Eng 2018; 5(1): 1–7.	No	population difference
1135	Gebrezgher T. Comparative cross sectional study on chronic respiratory symptoms and associated factors among Addis Ababa city municipal Street Sweepers, Addis Ababa, Ethiopia. Addis Ababa University, Addis Ababa, Ethiopia, 2016.	No	population difference
1136	Siyoum K, Alemu K and Kifle M. Respiratory symptoms and associated factors among cement factory workers and civil servants in North Shoa, Oromia Regional State, North West Ethiopia: Comparative cross sectional study. Occup Med Health Aff 2014; 2(4): 182.	No	population difference
1137	Abraha MT. Occupational Respiratory Health Symptoms and Associated Factors among Street Sweepers in Addis Ababa, Ethiopia, 2016, https://www.scitechnol.com/proceedings/occupational- respiratory-health-symptoms-and-associated-factorsamong- street-sweepers-in-addis-ababa-ethiopia-8367.html	No	population difference
1138	Wubet KT. Assessing Personal Dust Exposure and Chronic Respiratory Health Symptoms among Street Sweepers in Addis Ababa, Ethiopia, 2017/18, http://localhost:80/xmlui/ handle/123456789/14309	No	population difference
1139	Daba Wami S, Chercos DH, Dessie A, et al. Cotton dust exposure and self-reported respiratory symptoms among textile factory workers in Northwest Ethiopia: a comparative crosssectional study. J Occup Med Toxicol 2018; 13: 13.	No	population difference
1140	Ho SY, Lam TH, Chung SF, et al. Cross-sectional and prospective associations between passive smoking and respiratory symptoms at the workplace. Ann Epidemiol 2007; 17(2): 126–131.	No	outcome difference
1141	Thiberville SD, Salez N, Benkouiten S, et al. Respiratory viruses within homeless shelters in Marseille, France. BMC Res Notes 2014; 7(1): 81.	No	Outcome diffrence
1142	Al-Neaimi YI, Gomes J and Lloyd OL. Respiratory illnesses and ventilatory function among workers at a cement factory in a rapidly developing country. Occup Med 2001; 51(6): 367–373.	No	population difference
1143	Nacul LC, Soljak M and Meade T. Model for estimating the population prevalence of chronic obstructive pulmonary disease: cross sectional data from the Health Survey for England. Population Health Metrics 2007; 5(1): 8	No	population difference
1144	Khademi J, Sadeghi M, Ahmadpoor R, et al. Pulmonary function testing in cement transport workers at Incheh BorunBorder, Northeast of Iran. Iran J Public Health 2019; 48(7): 1362–1368.	No	population difference
1145	Dalju I, Dessie A, Bogale L, et al. Occupational risk factors associated with respiratory symptoms among tannery workers in Mojo town, Southeast Ethiopia, 2018: a comparative crosssectional study. Multidiscip Respir Med 2019; 14: 27.	No	population difference
1146	Quach A, Giovannelli J, Chérot-Kornobis N, et al. Prevalence and underdiagnosis of airway obstruction among middle-aged adults in northern France: The ELISABET study 2011–2013. Respir Med 2015; 109(12): 1553–1561.	No	outcome difference
1147	Ghasemkhani M, Kumashiro M, Rezaei M, et al. Prevalence of respiratory symptoms among workers in industries of south Tehran, Iran. Ind Health 2006; 44(2): 218–224.	No	population difference
1148	Myers JE, Garisch D, Myers HS, et al. A respiratory epidemiological survey of workers in a small South African foundry. Am J Ind Med 1987; 12(1): 1–9.	No	population difference
1149	Habybabady RH, Sis HN, Paridokht F, et al. Effects of dust exposure on the respiratory health symptoms and pulmonary functions of street sweepers. Malays J Med Sci 2018; 25(6): 76–84.	No	population difference
1150	Kayhan S, Tutar U, Cinarka H, et al. Prevalence of occupational asthma and respiratory symptoms in foundry workers. Pulm Med 2013; 2013: 370138.	No	population difference
1151	Neghab M, Jabari Z and Kargar Shouroki F. Functional disorders of the lung and symptoms of respiratory disease associated with occupational inhalation exposure to wood dust in Iran. Epidemiol Health 2018; 40: e2018031.	No	outcome difference
1152	Viegi G, Paoletti P, Prediletto R, et al. Prevalence of respiratory symptoms in an unpolluted area of northern Italy. Eur Respir J 1988; 1(4): 311–318.	No	outcome difference
1153	Purani R and Shah N. Prevalence of respiratory symptoms in construction workers in Gujarat: a cross-sectional survey. Int J Med Public Health 2019; 9(2): 55–58.	No	outcome difference
1154	Chhabra P, Sharma G and Kannan AT. Prevalence of respiratory disease and associated factors in an urban area of Delhi. Indian J Community Med 2008; 33(4): 229–232.	No	outcome difference
1155	Eagan TM, Gulsvik A, Eide GE, et al. The effect of educational level on the incidence of asthma and respiratory symptoms. Respir Med 2004; 98(8): 730–736.	No	population difference
1156	Ehrlich RI, White N, Norman R, et al. Predictors of chronic bronchitis in South African adults. Int J Tuberc Lung Dis 2004; 8(3): 369–376.	No	population difference
1157	Amabye T. Occupational risks and hazards exposure, knowledge of occupational health and safety practice and safety measures among workers of Sheba Leather Plc, Wukro, Tigray Ethiopia. MOJ Public Health 2016; 4(2): 1–7.	No	population difference
1158	James AL, Knuiman MW, Divitini ML, et al. Risk factors for respiratory symptoms in adults: the Busselton Health Study. Respirology 2013; 18(8): 1256–1260.	No	population difference
1159	Asfaw S, Enquselassie F, Tefera Y, et al. Determinants of chronic respiratory symptoms among pharmaceutical factory workers. J Trop Med 2018; 2018: 10	No	outcome difference
1160	Dangi BM and Bhise AR. Cotton dust exposure: analysis of pulmonary function and respiratory symptoms. Lung India 2017; 34(2): 144–149.	No	Outcome diffrence
1161	Mohamed-Hussein A, Elzayet H, Ezzeldin A, et al. Risk factors associated with respiratory symptoms among cement workers. Chest 2019; 156(4): 1504.	No	outcome difference
1162	Oo TW, Thandar M, Soe PP, et al. Assessment of respiratory dust exposure and lung functions among workers in textile mill (Thamine), Myanmar: a cross-sectional study. BMC Public Health 2021; 21(1): 673.	No	population difference
1163	Matheson MC, Benke G, Raven J, et al. Biological dust exposure in the workplace is a risk factor for chronic obstructive pulmonary disease. Thorax 2005; 60(8): 645–651.	No	population difference
1164	Stoleski S, Minov J, Mijakoski D, et al. Chronic respiratory symptoms and lung function in agricultural workers – influence of exposure duration and smoking. Open Access Maced J Med Sci 2015; 3(1): 158–165.	No	population difference
1165	Beyene Gebrezgiabher B, Tetemke D and Yetum T. Awareness of occupational hazards and utilization of safety measures among welders in Aksum and Adwa Towns, Tigray Region, Ethiopia, 2013. J Environ Public health 2019; 2019: 4174085	No	population difference
1166	Paggiaro PL, Carrara M, Petrozzino M, et al. [A cross-sectional epidemiological study of symptoms and respiratory physiology in a sample of workers in shoe manufacture]. G Ital Med Lav 1993; 15(1–4): 13–19.	No	outcome difference
1167	Min J, Kim Y, Lee S, et al. The Fourth Industrial Revolution and its Impact on Occupational Health & Safety, Worker’s Compensation and Labor Conditions. Safety and Health at Work, 2019, https://in.booksc.org/book/77194297/ac5231	No	Outcome diffrence
1168	Deng Q, Deng L, Miao Y, et al. Particle deposition in the human lung: health implications of particulate matter from different sources. Environ Res 2019; 169: 237–245.	No
1169	Zhang L, Enarson DA, He GX, et al. Occupational and environmental risk factors for respiratory symptoms in rural Beijing, China. Eur Respir J 2002; 20(6): 1525–1531.	No
1170	Tam VWY and Fung IWH. A study of knowledge, awareness, practice and recommendations among Hong Kong construction workers on using personal respiratory protective equipment at risk. Open Constr Build Technol J 2008; 2: 69–81.	No	outcome difference
1171	Zhou H, Tamura T, Kusaka Y, et al. Development of a guideline on reading CT images of malignant pleural mesothelioma and selection of the reference CT films. Eur J Radiol 2012; 81(12): 4203–4210.	No	Outcome diffrence
1172	Sah JP, Shah SK, yadav DK, et al. Knowledge and practice related to occupational hazards among Maruti cement factory workers in Mirchaiya, Siraha, Nepal. Microbes and Health 2015; 4(2): 11–18.	No	population difference
1173	Hosseini KD, Malekshahi Nejad V, Sun H et al (2020) Prevalence of respiratory symptoms and spirometric changes among nonsmoker male wood workers. PLoS ONE 15:e0224860	No	population difference
1174	Neghab M, Jabari Z, Kargar Shouroki F (2018) Functional disorders of the lung and symptoms of respiratory disease associated with occupational inhalation exposure to wood dust in Iran. Epidemiol Health 40:e2018031. https:// doi. org/ 10. 4178/ epih. e2018 031	No	outcome difference
1175	Mahmood N, Karadaky K, Hussain SA et al (2016) Respiratory function among sawmill workers in different areas of Sulaimani city. Int J 5:351	No	outcome difference
1176	Omole JO, Fabunmi AA, Akosile CO (2018) Respiratory function of sawmill workers and their relationship to duration of exposure to wood dust seen in Nigeria. J Environ Occup Health 7:9–16	No	outcome difference
1177	Martin JR, Zalk DM (1997) Carpenter shop wood dust control: practical experience to reduce hardwood dust exposures below the American Conference of Governmental Industrial Hygienists Threshold Limit Values. Appl Occup Environ Hyg 12:595–605	No	outcome difference
1178	Magagnotti N, Nannicini C, Sciarra G et al (2013) Determining the exposure of chipper operators to inhalable wood dust. Ann Occup Hyg 57:784–792	No	outcome difference
1179	Bosan I, Okpapi J (2004) Respiratory symptoms and ventilatory function impairment among wood workers in the Savannah Belt of Northern Nigeria	No	outcome difference
1180	Ennin IE, Adzaku FK, Dodoo D et al (2015) A study of lung function indices of woodworkers at the Accra timber market in Ghana. Donnish J Med Med Sci 2:120–124	No	population difference
1181	Chaiear N, Ngoencharee J, Saejiw N (2018) Respiratory symptoms and pulmonary function among workers in a rubber wood Sawmill Factory in Thailand. Am J Public Health Res 6:65–71	No	outcome difference
1182	Ugheoke AJ, Ebomoyi MI, Iyawe VI (2006) Influence of smoking on respiratory symptoms and lung function indices in sawmill workers in Benin City, Nigeria. Niger J Physiol Sci 21(1–2):49–54. https:// doi. org/ 10. 4314/ njps. v21i1-2. 53957	No	outcome difference
1183	Fentie D, Mulat E, Reta W (2019) Assessment of respiratory symptoms among woodworkers in Jimma Town, Southwest Ethiopia, a comparative cross-sectional study. Biomed J Sci Tech Res 18:13425–13430	No	outcome difference
1184	Wiggans R, Evans G, Fishwick D et al (2016) Asthma in furniture and wood processing workers: a systematic review. Occup Med 66:193–201	No	population difference
1185	Vallières E, Pintos J, Parent M-E et al (2015) Occupational exposure to wood dust and risk of lung cancer in two population-based case–control studies in Montreal, Canada. Environ Health 14:1–9	No	outcome difference
1186	Bosan I, Okpapi J (2004) Respiratory symptoms and ventilatory function impairment among wood workers in the Savannah Belt of Northern Nigeria	No	outcome difference
1187	Gizaw Z, Yifred B, Tadesse T. Chronic respiratory symptoms and associated factors among cement factory workers in Dejen town, Amhara regional state, Ethiopia, 2015. Multidiscip Respir Med. 2016;11:13.	No	population difference
1188	Gizaw Z, Yifred B, Tadesse T. Chronic respiratory symptoms and associated factors among cement factory workers in Dejen town, Amhara regional state, Ethiopia, 2015. Multidiscip Respir Med. 2016;11:13.	No	population difference
1189	Gizaw Z, Yifred B, Tadesse T. Chronic respiratory symptoms and associated factors among cement factory workers in Dejen town, Amhara regional state, Ethiopia, 2015. Multidiscip Respir Med. 2016;11:13.	No	population difference
1190	Gizaw Z, Yifred B, Tadesse T. Chronic respiratory symptoms and associated factors among cement factory workers in Dejen town, Amhara regional state, Ethiopia, 2015. Multidiscip Respir Med. 2016;11:13.	No	population difference
1191	Gizaw Z, Yifred B, Tadesse T. Chronic respiratory symptoms and associated factors among cement factory workers in Dejen town, Amhara regional state, Ethiopia, 2015. Multidiscip Respir Med. 2016;11:13.	No	population difference
1192	Gizaw Z, Yifred B, Tadesse T. Chronic respiratory symptoms and associated factors among cement factory workers in Dejen town, Amhara regional state, Ethiopia, 2015. Multidiscip Respir Med. 2016;11:13.	No	population difference
1193	Gizaw Z, Yifred B, Tadesse T. Chronic respiratory symptoms and associated factors among cement factory workers in Dejen town, Amhara regional state, Ethiopia, 2015. Multidiscip Respir Med. 2016;11:13.	No	population difference
1194	Gizaw Z, Yifred B, Tadesse T. Chronic respiratory symptoms and associated factors among cement factory workers in Dejen town, Amhara regional state, Ethiopia, 2015. Multidiscip Respir Med. 2016;11:13.	No	population difference
1195	Gizaw Z, Yifred B, Tadesse T. Chronic respiratory symptoms and associated factors among cement factory workers in Dejen town, Amhara regional state, Ethiopia, 2015. Multidiscip Respir Med. 2016;11:13.	No	population difference
1196	Gizaw Z, Yifred B, Tadesse T. Chronic respiratory symptoms and associated factors among cement factory workers in Dejen town, Amhara regional state, Ethiopia, 2015. Multidiscip Respir Med. 2016;11:13.	No	population difference
1197	Gizaw Z, Yifred B, Tadesse T. Chronic respiratory symptoms and associated factors among cement factory workers in Dejen town, Amhara regional state, Ethiopia, 2015. Multidiscip Respir Med. 2016;11:13.	No	population difference
1198	Gizaw Z, Yifred B, Tadesse T. Chronic respiratory symptoms and associated factors among cement factory workers in Dejen town, Amhara regional state, Ethiopia, 2015. Multidiscip Respir Med. 2016;11:13.	No	population difference
1199	Gizaw Z, Yifred B, Tadesse T. Chronic respiratory symptoms and associated factors among cement factory workers in Dejen town, Amhara regional state, Ethiopia, 2015. Multidiscip Respir Med. 2016;11:13.	No	population difference
1200	Gizaw Z, Yifred B, Tadesse T. Chronic respiratory symptoms and associated factors among cement factory workers in Dejen town, Amhara regional state, Ethiopia, 2015. Multidiscip Respir Med. 2016;11:13.	No	population difference
1201	Gizaw Z, Yifred B, Tadesse T. Chronic respiratory symptoms and associated factors among cement factory workers in Dejen town, Amhara regional state, Ethiopia, 2015. Multidiscip Respir Med. 2016;11:13.	No	population difference
1202	Gizaw Z, Yifred B, Tadesse T. Chronic respiratory symptoms and associated factors among cement factory workers in Dejen town, Amhara regional state, Ethiopia, 2015. Multidiscip Respir Med. 2016;11:13.	No	population difference
1203	Gizaw Z, Yifred B, Tadesse T. Chronic respiratory symptoms and associated factors among cement factory workers in Dejen town, Amhara regional state, Ethiopia, 2015. Multidiscip Respir Med. 2016;11:13.	No	population difference
1204	Gizaw Z, Yifred B, Tadesse T. Chronic respiratory symptoms and associated factors among cement factory workers in Dejen town, Amhara regional state, Ethiopia, 2015. Multidiscip Respir Med. 2016;11:13.	No	population difference
1205	Gizaw Z, Yifred B, Tadesse T. Chronic respiratory symptoms and associated factors among cement factory workers in Dejen town, Amhara regional state, Ethiopia, 2015. Multidiscip Respir Med. 2016;11:13.	No	population difference
1206	Gizaw Z, Yifred B, Tadesse T. Chronic respiratory symptoms and associated factors among cement factory workers in Dejen town, Amhara regional state, Ethiopia, 2015. Multidiscip Respir Med. 2016;11:13.	No	population difference
1207	Gizaw Z, Yifred B, Tadesse T. Chronic respiratory symptoms and associated factors among cement factory workers in Dejen town, Amhara regional state, Ethiopia, 2015. Multidiscip Respir Med. 2016;11:13.	No	population difference
1208	Gizaw Z, Yifred B, Tadesse T. Chronic respiratory symptoms and associated factors among cement factory workers in Dejen town, Amhara regional state, Ethiopia, 2015. Multidiscip Respir Med. 2016;11:13.	No	population difference
1209	Gizaw Z, Yifred B, Tadesse T. Chronic respiratory symptoms and associated factors among cement factory workers in Dejen town, Amhara regional state, Ethiopia, 2015. Multidiscip Respir Med. 2016;11:13.	No	population difference
1210	Gizaw Z, Yifred B, Tadesse T. Chronic respiratory symptoms and associated factors among cement factory workers in Dejen town, Amhara regional state, Ethiopia, 2015. Multidiscip Respir Med. 2016;11:13.	No	population difference
1211	Gizaw Z, Yifred B, Tadesse T. Chronic respiratory symptoms and associated factors among cement factory workers in Dejen town, Amhara regional state, Ethiopia, 2015. Multidiscip Respir Med. 2016;11:13.	No	population difference
1212	Gizaw Z, Yifred B, Tadesse T. Chronic respiratory symptoms and associated factors among cement factory workers in Dejen town, Amhara regional state, Ethiopia, 2015. Multidiscip Respir Med. 2016;11:13.	No	population difference
1213	Gizaw Z, Yifred B, Tadesse T. Chronic respiratory symptoms and associated factors among cement factory workers in Dejen town, Amhara regional state, Ethiopia, 2015. Multidiscip Respir Med. 2016;11:13.	No	population difference
1214	Gizaw Z, Yifred B, Tadesse T. Chronic respiratory symptoms and associated factors among cement factory workers in Dejen town, Amhara regional state, Ethiopia, 2015. Multidiscip Respir Med. 2016;11:13.	No	population difference
1215	Gizaw Z, Yifred B, Tadesse T. Chronic respiratory symptoms and associated factors among cement factory workers in Dejen town, Amhara regional state, Ethiopia, 2015. Multidiscip Respir Med. 2016;11:13.	No	population difference
1216	Gizaw Z, Yifred B, Tadesse T. Chronic respiratory symptoms and associated factors among cement factory workers in Dejen town, Amhara regional state, Ethiopia, 2015. Multidiscip Respir Med. 2016;11:13.	No	population difference
1217	Gizaw Z, Yifred B, Tadesse T. Chronic respiratory symptoms and associated factors among cement factory workers in Dejen town, Amhara regional state, Ethiopia, 2015. Multidiscip Respir Med. 2016;11:13.	No	population difference
1218	Gizaw Z, Yifred B, Tadesse T. Chronic respiratory symptoms and associated factors among cement factory workers in Dejen town, Amhara regional state, Ethiopia, 2015. Multidiscip Respir Med. 2016;11:13.	No	population difference
1219	Gizaw Z, Yifred B, Tadesse T. Chronic respiratory symptoms and associated factors among cement factory workers in Dejen town, Amhara regional state, Ethiopia, 2015. Multidiscip Respir Med. 2016;11:13.	No	population difference
1220	Gizaw Z, Yifred B, Tadesse T. Chronic respiratory symptoms and associated factors among cement factory workers in Dejen town, Amhara regional state, Ethiopia, 2015. Multidiscip Respir Med. 2016;11:13.	No	population difference
1221	Gizaw Z, Yifred B, Tadesse T. Chronic respiratory symptoms and associated factors among cement factory workers in Dejen town, Amhara regional state, Ethiopia, 2015. Multidiscip Respir Med. 2016;11:13.	No	population difference
1222	Gizaw Z, Yifred B, Tadesse T. Chronic respiratory symptoms and associated factors among cement factory workers in Dejen town, Amhara regional state, Ethiopia, 2015. Multidiscip Respir Med. 2016;11:13.	No	population difference
1223	Gizaw Z, Yifred B, Tadesse T. Chronic respiratory symptoms and associated factors among cement factory workers in Dejen town, Amhara regional state, Ethiopia, 2015. Multidiscip Respir Med. 2016;11:13.	No	population difference
1224	Gizaw Z, Yifred B, Tadesse T. Chronic respiratory symptoms and associated factors among cement factory workers in Dejen town, Amhara regional state, Ethiopia, 2015. Multidiscip Respir Med. 2016;11:13.	No	population difference
1225	Gizaw Z, Yifred B, Tadesse T. Chronic respiratory symptoms and associated factors among cement factory workers in Dejen town, Amhara regional state, Ethiopia, 2015. Multidiscip Respir Med. 2016;11:13.	No	population difference
1226	Gizaw Z, Yifred B, Tadesse T. Chronic respiratory symptoms and associated factors among cement factory workers in Dejen town, Amhara regional state, Ethiopia, 2015. Multidiscip Respir Med. 2016;11:13.	No	population difference
1227	Gizaw Z, Yifred B, Tadesse T. Chronic respiratory symptoms and associated factors among cement factory workers in Dejen town, Amhara regional state, Ethiopia, 2015. Multidiscip Respir Med. 2016;11:13.	No	population difference
1228	Gizaw Z, Yifred B, Tadesse T. Chronic respiratory symptoms and associated factors among cement factory workers in Dejen town, Amhara regional state, Ethiopia, 2015. Multidiscip Respir Med. 2016;11:13.	No	population difference
1229	Gizaw Z, Yifred B, Tadesse T. Chronic respiratory symptoms and associated factors among cement factory workers in Dejen town, Amhara regional state, Ethiopia, 2015. Multidiscip Respir Med. 2016;11:13.	No	population difference
1230	Gizaw Z, Yifred B, Tadesse T. Chronic respiratory symptoms and associated factors among cement factory workers in Dejen town, Amhara regional state, Ethiopia, 2015. Multidiscip Respir Med. 2016;11:13.	No	population difference
1231	Gizaw Z, Yifred B, Tadesse T. Chronic respiratory symptoms and associated factors among cement factory workers in Dejen town, Amhara regional state, Ethiopia, 2015. Multidiscip Respir Med. 2016;11:13.	No	population difference
1232	Gizaw Z, Yifred B, Tadesse T. Chronic respiratory symptoms and associated factors among cement factory workers in Dejen town, Amhara regional state, Ethiopia, 2015. Multidiscip Respir Med. 2016;11:13.	No	population difference
1233	Gizaw Z, Yifred B, Tadesse T. Chronic respiratory symptoms and associated factors among cement factory workers in Dejen town, Amhara regional state, Ethiopia, 2015. Multidiscip Respir Med. 2016;11:13.	No	population difference
1234	Gizaw Z, Yifred B, Tadesse T. Chronic respiratory symptoms and associated factors among cement factory workers in Dejen town, Amhara regional state, Ethiopia, 2015. Multidiscip Respir Med. 2016;11:13.	No	population difference
1235	Gizaw Z, Yifred B, Tadesse T. Chronic respiratory symptoms and associated factors among cement factory workers in Dejen town, Amhara regional state, Ethiopia, 2015. Multidiscip Respir Med. 2016;11:13.	No	population difference
1236	Gizaw Z, Yifred B, Tadesse T. Chronic respiratory symptoms and associated factors among cement factory workers in Dejen town, Amhara regional state, Ethiopia, 2015. Multidiscip Respir Med. 2016;11:13.	No	population difference
1237	Gizaw Z, Yifred B, Tadesse T. Chronic respiratory symptoms and associated factors among cement factory workers in Dejen town, Amhara regional state, Ethiopia, 2015. Multidiscip Respir Med. 2016;11:13.	No	population difference
1238	Gizaw Z, Yifred B, Tadesse T. Chronic respiratory symptoms and associated factors among cement factory workers in Dejen town, Amhara regional state, Ethiopia, 2015. Multidiscip Respir Med. 2016;11:13.	No	population difference
1239	Gizaw Z, Yifred B, Tadesse T. Chronic respiratory symptoms and associated factors among cement factory workers in Dejen town, Amhara regional state, Ethiopia, 2015. Multidiscip Respir Med. 2016;11:13.	No	population difference
1240	Gizaw Z, Yifred B, Tadesse T. Chronic respiratory symptoms and associated factors among cement factory workers in Dejen town, Amhara regional state, Ethiopia, 2015. Multidiscip Respir Med. 2016;11:13.	No	population difference
1241	Gizaw Z, Yifred B, Tadesse T. Chronic respiratory symptoms and associated factors among cement factory workers in Dejen town, Amhara regional state, Ethiopia, 2015. Multidiscip Respir Med. 2016;11:13.	No	population difference
1242	Gizaw Z, Yifred B, Tadesse T. Chronic respiratory symptoms and associated factors among cement factory workers in Dejen town, Amhara regional state, Ethiopia, 2015. Multidiscip Respir Med. 2016;11:13.	No	population difference
1243	Gizaw Z, Yifred B, Tadesse T. Chronic respiratory symptoms and associated factors among cement factory workers in Dejen town, Amhara regional state, Ethiopia, 2015. Multidiscip Respir Med. 2016;11:13.	No	population difference
1244	Gizaw Z, Yifred B, Tadesse T. Chronic respiratory symptoms and associated factors among cement factory workers in Dejen town, Amhara regional state, Ethiopia, 2015. Multidiscip Respir Med. 2016;11:13.	No	population difference
1245	Gizaw Z, Yifred B, Tadesse T. Chronic respiratory symptoms and associated factors among cement factory workers in Dejen town, Amhara regional state, Ethiopia, 2015. Multidiscip Respir Med. 2016;11:13.	No	population difference
1246	Gizaw Z, Yifred B, Tadesse T. Chronic respiratory symptoms and associated factors among cement factory workers in Dejen town, Amhara regional state, Ethiopia, 2015. Multidiscip Respir Med. 2016;11:13.	No	population difference
1247	Gizaw Z, Yifred B, Tadesse T. Chronic respiratory symptoms and associated factors among cement factory workers in Dejen town, Amhara regional state, Ethiopia, 2015. Multidiscip Respir Med. 2016;11:13.	No	population difference
1248	Gizaw Z, Yifred B, Tadesse T. Chronic respiratory symptoms and associated factors among cement factory workers in Dejen town, Amhara regional state, Ethiopia, 2015. Multidiscip Respir Med. 2016;11:13.	No	population difference
1249	Gizaw Z, Yifred B, Tadesse T. Chronic respiratory symptoms and associated factors among cement factory workers in Dejen town, Amhara regional state, Ethiopia, 2015. Multidiscip Respir Med. 2016;11:13.	No	population difference
1250	Gizaw Z, Yifred B, Tadesse T. Chronic respiratory symptoms and associated factors among cement factory workers in Dejen town, Amhara regional state, Ethiopia, 2015. Multidiscip Respir Med. 2016;11:13.	No	population difference
1251	Gizaw Z, Yifred B, Tadesse T. Chronic respiratory symptoms and associated factors among cement factory workers in Dejen town, Amhara regional state, Ethiopia, 2015. Multidiscip Respir Med. 2016;11:13.	No	population difference
1252	Gizaw Z, Yifred B, Tadesse T. Chronic respiratory symptoms and associated factors among cement factory workers in Dejen town, Amhara regional state, Ethiopia, 2015. Multidiscip Respir Med. 2016;11:13.	No	population difference
1253	Gizaw Z, Yifred B, Tadesse T. Chronic respiratory symptoms and associated factors among cement factory workers in Dejen town, Amhara regional state, Ethiopia, 2015. Multidiscip Respir Med. 2016;11:13.	No	population difference
1254	Gizaw Z, Yifred B, Tadesse T. Chronic respiratory symptoms and associated factors among cement factory workers in Dejen town, Amhara regional state, Ethiopia, 2015. Multidiscip Respir Med. 2016;11:13.	No	population difference
1255	Gizaw Z, Yifred B, Tadesse T. Chronic respiratory symptoms and associated factors among cement factory workers in Dejen town, Amhara regional state, Ethiopia, 2015. Multidiscip Respir Med. 2016;11:13.	No	population difference
1256	Gizaw Z, Yifred B, Tadesse T. Chronic respiratory symptoms and associated factors among cement factory workers in Dejen town, Amhara regional state, Ethiopia, 2015. Multidiscip Respir Med. 2016;11:13.	No	population difference
1257	Gizaw Z, Yifred B, Tadesse T. Chronic respiratory symptoms and associated factors among cement factory workers in Dejen town, Amhara regional state, Ethiopia, 2015. Multidiscip Respir Med. 2016;11:13.	No	population difference
1258	Gizaw Z, Yifred B, Tadesse T. Chronic respiratory symptoms and associated factors among cement factory workers in Dejen town, Amhara regional state, Ethiopia, 2015. Multidiscip Respir Med. 2016;11:13.	No	population difference
1259	Gizaw Z, Yifred B, Tadesse T. Chronic respiratory symptoms and associated factors among cement factory workers in Dejen town, Amhara regional state, Ethiopia, 2015. Multidiscip Respir Med. 2016;11:13.	No	population difference
1260	Gizaw Z, Yifred B, Tadesse T. Chronic respiratory symptoms and associated factors among cement factory workers in Dejen town, Amhara regional state, Ethiopia, 2015. Multidiscip Respir Med. 2016;11:13.	No	population difference
1261	Gizaw Z, Yifred B, Tadesse T. Chronic respiratory symptoms and associated factors among cement factory workers in Dejen town, Amhara regional state, Ethiopia, 2015. Multidiscip Respir Med. 2016;11:13.	No	population difference
1262	Gizaw Z, Yifred B, Tadesse T. Chronic respiratory symptoms and associated factors among cement factory workers in Dejen town, Amhara regional state, Ethiopia, 2015. Multidiscip Respir Med. 2016;11:13.	No	population difference
1263	Gizaw Z, Yifred B, Tadesse T. Chronic respiratory symptoms and associated factors among cement factory workers in Dejen town, Amhara regional state, Ethiopia, 2015. Multidiscip Respir Med. 2016;11:13.	No	population difference
1264	Gizaw Z, Yifred B, Tadesse T. Chronic respiratory symptoms and associated factors among cement factory workers in Dejen town, Amhara regional state, Ethiopia, 2015. Multidiscip Respir Med. 2016;11:13.	No	population difference
1265	Gizaw Z, Yifred B, Tadesse T. Chronic respiratory symptoms and associated factors among cement factory workers in Dejen town, Amhara regional state, Ethiopia, 2015. Multidiscip Respir Med. 2016;11:13.	No	population difference
1266	Gizaw Z, Yifred B, Tadesse T. Chronic respiratory symptoms and associated factors among cement factory workers in Dejen town, Amhara regional state, Ethiopia, 2015. Multidiscip Respir Med. 2016;11:13.	No	population difference
1267	Gizaw Z, Yifred B, Tadesse T. Chronic respiratory symptoms and associated factors among cement factory workers in Dejen town, Amhara regional state, Ethiopia, 2015. Multidiscip Respir Med. 2016;11:13.	No	population difference
1268	Gizaw Z, Yifred B, Tadesse T. Chronic respiratory symptoms and associated factors among cement factory workers in Dejen town, Amhara regional state, Ethiopia, 2015. Multidiscip Respir Med. 2016;11:13.	No	population difference
1269	Gizaw Z, Yifred B, Tadesse T. Chronic respiratory symptoms and associated factors among cement factory workers in Dejen town, Amhara regional state, Ethiopia, 2015. Multidiscip Respir Med. 2016;11:13.	No	population difference
1270	Gizaw Z, Yifred B, Tadesse T. Chronic respiratory symptoms and associated factors among cement factory workers in Dejen town, Amhara regional state, Ethiopia, 2015. Multidiscip Respir Med. 2016;11:13.	No	population difference
1271	Gizaw Z, Yifred B, Tadesse T. Chronic respiratory symptoms and associated factors among cement factory workers in Dejen town, Amhara regional state, Ethiopia, 2015. Multidiscip Respir Med. 2016;11:13.	No	population difference
1272	Gizaw Z, Yifred B, Tadesse T. Chronic respiratory symptoms and associated factors among cement factory workers in Dejen town, Amhara regional state, Ethiopia, 2015. Multidiscip Respir Med. 2016;11:13.	No	population difference
1273	Gizaw Z, Yifred B, Tadesse T. Chronic respiratory symptoms and associated factors among cement factory workers in Dejen town, Amhara regional state, Ethiopia, 2015. Multidiscip Respir Med. 2016;11:13.	No	population difference
1274	Gizaw Z, Yifred B, Tadesse T. Chronic respiratory symptoms and associated factors among cement factory workers in Dejen town, Amhara regional state, Ethiopia, 2015. Multidiscip Respir Med. 2016;11:13.	No	population difference
1275	Gizaw Z, Yifred B, Tadesse T. Chronic respiratory symptoms and associated factors among cement factory workers in Dejen town, Amhara regional state, Ethiopia, 2015. Multidiscip Respir Med. 2016;11:13.	No	population difference
1276	Gizaw Z, Yifred B, Tadesse T. Chronic respiratory symptoms and associated factors among cement factory workers in Dejen town, Amhara regional state, Ethiopia, 2015. Multidiscip Respir Med. 2016;11:13.	No	population difference
1277	Gizaw Z, Yifred B, Tadesse T. Chronic respiratory symptoms and associated factors among cement factory workers in Dejen town, Amhara regional state, Ethiopia, 2015. Multidiscip Respir Med. 2016;11:13.	No	population difference
1278	Gizaw Z, Yifred B, Tadesse T. Chronic respiratory symptoms and associated factors among cement factory workers in Dejen town, Amhara regional state, Ethiopia, 2015. Multidiscip Respir Med. 2016;11:13.	No	population difference
1279	Gizaw Z, Yifred B, Tadesse T. Chronic respiratory symptoms and associated factors among cement factory workers in Dejen town, Amhara regional state, Ethiopia, 2015. Multidiscip Respir Med. 2016;11:13.	No	population difference
1280	Gizaw Z, Yifred B, Tadesse T. Chronic respiratory symptoms and associated factors among cement factory workers in Dejen town, Amhara regional state, Ethiopia, 2015. Multidiscip Respir Med. 2016;11:13.	No	population difference
1281	Gizaw Z, Yifred B, Tadesse T. Chronic respiratory symptoms and associated factors among cement factory workers in Dejen town, Amhara regional state, Ethiopia, 2015. Multidiscip Respir Med. 2016;11:13.	No	population difference
1282	Gizaw Z, Yifred B, Tadesse T. Chronic respiratory symptoms and associated factors among cement factory workers in Dejen town, Amhara regional state, Ethiopia, 2015. Multidiscip Respir Med. 2016;11:13.	No	population difference
1283	Gizaw Z, Yifred B, Tadesse T. Chronic respiratory symptoms and associated factors among cement factory workers in Dejen town, Amhara regional state, Ethiopia, 2015. Multidiscip Respir Med. 2016;11:13.	No	population difference
1284	Gizaw Z, Yifred B, Tadesse T. Chronic respiratory symptoms and associated factors among cement factory workers in Dejen town, Amhara regional state, Ethiopia, 2015. Multidiscip Respir Med. 2016;11:13.	No	population difference
1285	Gizaw Z, Yifred B, Tadesse T. Chronic respiratory symptoms and associated factors among cement factory workers in Dejen town, Amhara regional state, Ethiopia, 2015. Multidiscip Respir Med. 2016;11:13.	No	population difference
1286	Gizaw Z, Yifred B, Tadesse T. Chronic respiratory symptoms and associated factors among cement factory workers in Dejen town, Amhara regional state, Ethiopia, 2015. Multidiscip Respir Med. 2016;11:13.	No	population difference
1287	Gizaw Z, Yifred B, Tadesse T. Chronic respiratory symptoms and associated factors among cement factory workers in Dejen town, Amhara regional state, Ethiopia, 2015. Multidiscip Respir Med. 2016;11:13.	No	population difference
1288	Gizaw Z, Yifred B, Tadesse T. Chronic respiratory symptoms and associated factors among cement factory workers in Dejen town, Amhara regional state, Ethiopia, 2015. Multidiscip Respir Med. 2016;11:13.	No	population difference
1289	Gizaw Z, Yifred B, Tadesse T. Chronic respiratory symptoms and associated factors among cement factory workers in Dejen town, Amhara regional state, Ethiopia, 2015. Multidiscip Respir Med. 2016;11:13.	No	population difference
1290	Gizaw Z, Yifred B, Tadesse T. Chronic respiratory symptoms and associated factors among cement factory workers in Dejen town, Amhara regional state, Ethiopia, 2015. Multidiscip Respir Med. 2016;11:13.	No	population difference
1291	Gizaw Z, Yifred B, Tadesse T. Chronic respiratory symptoms and associated factors among cement factory workers in Dejen town, Amhara regional state, Ethiopia, 2015. Multidiscip Respir Med. 2016;11:13.	No	population difference
1292	Christiani DC, Eisen EA, Wegman DH, et al. Respiratory disease in cotton textile workers in the People’s Republic of China: I. Respiratory symptoms. Scand J Work Environ Health. 1986;12:40-45	No	population difference
1293	Wang X, Zhang H-X, Sun B-X, et al. Cross-shift airway responses and longterm decline in FEV1 in cotton textile workers. Am J Respir Crit Care Med. 2008;177:316-320.	No	population difference
1294	Mishra A, Rotti S, Sahai A, Narayan K. Byssinosis among male textile workers in Pondicherry: a case-control study. Natl Med J India. 2003;16:70-72.	No	population difference
1295	Zeleke ZK MB, Bråtveit M. Lung function reduction and chronic respiratory symptoms among workers in the cement industry: a follow up study. BMC Pulm Med. 2011;11:50	No	outcome difference
1296	Memon I, Panhwar A, Rohra DK, Azam SI, Khan N. Prevalence of byssinosis in spinning and textile workers of Karachi, Pakistan. Arch Environ Occup Health. 2008;63:137-142.	No	outcome difference
1297	Lagiso ZA, Mekonnen WT, Abaya SW, Takele AK, Workneh HM. Chronic respiratory symptoms, lung function and associated factors among flour mill factory workers in Hawassa city, southern Ethiopia: “comparative cross-sectional study”. BMC Public Health. 2020;20:1-9.	No	outcome difference
1298	Gizaw Z, Yifred B, Tadesse T. Chronic respiratory symptoms and associated factors among cement factory workers in Dejen town, Amhara regional state, Ethiopia, 2015. Multidiscip Respir Med. 2016;11:13.	No	population difference
1299	Christiani DC, Eisen EA, Wegman DH, et al. Respiratory disease in cotton textile workers in the People’s Republic of China: I. Respiratory symptoms. Scand J Work Environ Health. 1986;12:40-45	No	population difference
1300	Wang X, Zhang H-X, Sun B-X, et al. Cross-shift airway responses and longterm decline in FEV1 in cotton textile workers. Am J Respir Crit Care Med. 2008;177:316-320.	No	population difference
1301	Mishra A, Rotti S, Sahai A, Narayan K. Byssinosis among male textile workers in Pondicherry: a case-control study. Natl Med J India. 2003;16:70-72.	No	population difference
1302	Zeleke ZK MB, Bråtveit M. Lung function reduction and chronic respiratory symptoms among workers in the cement industry: a follow up study. BMC Pulm Med. 2011;11:50	No	outcome difference
1303	Memon I, Panhwar A, Rohra DK, Azam SI, Khan N. Prevalence of byssinosis in spinning and textile workers of Karachi, Pakistan. Arch Environ Occup Health. 2008;63:137-142.	No	outcome difference
1304	Lagiso ZA, Mekonnen WT, Abaya SW, Takele AK, Workneh HM. Chronic respiratory symptoms, lung function and associated factors among flour mill factory workers in Hawassa city, southern Ethiopia: “comparative cross-sectional study”. BMC Public Health. 2020;20:1-9.	No	outcome difference
1305	Hansen J, Ivens UI, Breum NO, et al. Respiratory symptoms among Danish waste collectors. Ann Agric Environ Med. 1997;4:69-74.	No	population difference
1306	Wang X, Eisen E, Zhang H, et al. Respiratory symptoms and cotton dust exposure; results of a 15 year follow up observation. Occup Environ Med. 2003;60:935-941.	No	population difference
1307	Ryan H, Trosclair A, Gfroerer J. Adult current smoking: differences in definitions and prevalence estimates—NHIS and NSDUH, 2008. J Environ Public Health. 2012;2012:918368.	No	population difference
1308	Kahraman H, Sucakli MH, Kilic T, Celik M, Koksal N, Ekerbicer HC. Longitudinal pulmonary functional loss in cotton textile workers: a 5-year follow-up study. Med Sci Monit. 2013;19:1176	No	population difference
1309	Woldeyohannes M, Bergevin Y, Mgeni AY, Theriault G. Respiratory problems among cotton textile mill workers in Ethiopia. Br J Ind Med. 1991; 48110-48115.	No	population difference
1310	Farooque MI, Khan B, Aziz F, et al. Byssinosis: as seen in cotton spinning mill workers of Karachi. J Pak Med Assoc. 2008;58:95.Priyanka VP, Kamble R. Occupational health hazards in street sweepers of Chandrapur city, central India. Int J Environ. 2017;6(2):9–18. https://doi.org/10.3126/ije.v6i2.17358	No	population difference
1311	Gizaw Z, Yifred B, Tadesse T. Chronic respiratory symptoms and associated factors among cement factory workers in Dejen town, Amhara regional state, Ethiopia, 2015. Multidiscip Respir Med. 2016;11:13.	No	population difference
1312	Kim V, Criner GJ. Chronic bronchitis and chronic obstructive pulmonary disease. Am J Respir Crit Care Med. 2013;187:228-237.	No	outcome difference
1313	Gizaw Z, Yifred B, Tadesse T. Chronic respiratory symptoms and associated factors among cement factory workers in Dejen town, Amhara regional state, Ethiopia, 2015. Multidiscip Respir Med. 2016;11:13.	No	population difference
1314	Christiani DC, Eisen EA, Wegman DH, et al. Respiratory disease in cotton textile workers in the People’s Republic of China: I. Respiratory symptoms. Scand J Work Environ Health. 1986;12:40-45	No	population difference
1315	Wang X, Zhang H-X, Sun B-X, et al. Cross-shift airway responses and longterm decline in FEV1 in cotton textile workers. Am J Respir Crit Care Med. 2008;177:316-320.	No	population difference
1316	Mishra A, Rotti S, Sahai A, Narayan K. Byssinosis among male textile workers in Pondicherry: a case-control study. Natl Med J India. 2003;16:70-72.	No	population difference
1317	Zeleke ZK MB, Bråtveit M. Lung function reduction and chronic respiratory symptoms among workers in the cement industry: a follow up study. BMC Pulm Med. 2011;11:50	No	outcome difference
1318	Memon I, Panhwar A, Rohra DK, Azam SI, Khan N. Prevalence of byssinosis in spinning and textile workers of Karachi, Pakistan. Arch Environ Occup Health. 2008;63:137-142.	No	outcome difference
1319	Lagiso ZA, Mekonnen WT, Abaya SW, Takele AK, Workneh HM. Chronic respiratory symptoms, lung function and associated factors among flour mill factory workers in Hawassa city, southern Ethiopia: “comparative cross-sectional study”. BMC Public Health. 2020;20:1-9.	No	outcome difference
1320	Merenu IA, Mojiminiyi F, Njoku CN, Ibrahim M. The effect of chronic cement dust exposure on lung function of cement factory workers in Sokoto, Nigeria. Afr J Biomed Res. 2007;10:139-143.	No	population difference
1321	Tungu AM, Bråtvei M, Mamuya SH, Moen BE. Reduction in respiratory symptoms among cement workers: a follow-up study. Occup Med. 2015;65: 57-60.	No	outcome difference
1322	Christiani DC, Wang X-R, Pan L-D, et al. Longitudinal changes in pulmonary function and respiratory symptoms in cotton textile workers. Am J Respir Crit Care Med. 2001;163:847-853.	No	population difference
1323	Biru K, Jima A, Abeya S. Prevalence of Chronic Energy Malnutrition and maternal health service utilizations among lactating mothers in Adama district, Oromia Region, Eastern Ethiopia. J Food Process Technol. 2017;8:1-5.	No	population difference
1324	Ewis AA, Mohamed ES, Rahma MA, Hifnawy TM, Arafat A. Occupational health-related morbidities among street sweepers and waste collectors at Beni- Suef, Egypt. Egyptian J Occup Med. 2013;37:79-94.	No	population difference
1325	Johnson OE, John UA. Occupational hazards and health problems among street sweepers in Uyo, Nigeria. Ibom Med J. 2020;13:90-100.	No	population difference
1326	Patil PV, Kamble R. Occupational health hazards in municipal solid waste collecting workers of Chandrapur city, Central India. Int J Environ. 2017;6:46-57	No	population difference
1327	Mariano LA, Matias AC. Prevalence and risk factors of respiratory problems among solid waste collectors in the Philippines. In: International Conference on Applied Human Factors and Ergonomics, 2017. Springer; 2017:82-89.	No	population difference
1328	Manaye E, Manaye Y, Birkie M. Magnitude and risk factors of chronic respiratory symptoms among municipal street sweepers in Dessie and Kombolcha City, Northeast, Ethiopia: Cross-sectional study. SAGE Open Med. 2022;10:8.	No	outcome difference
1329	Asfaw S, Enquselassie F, Tefera Y, Gizaw M, Wakuma S, Woldemariam M. Determinants of chronic respiratory symptoms among pharmaceutical factory workers. J Trop Med. 2018;2018:3815689.	No	Outcome diffrence
1330	Habybabady RH, Sis HN, Paridokht F, et al. Effects of dust exposure on the respiratory health symptoms and pulmonary functions of street sweepers. Malays J Med Sci. 2018;25:76-84.	No	population difference
1331	Mishra T, Sukhsohale N, Mankeshwar R. Occupational health morbidities and associated socio-demographic variables among street sweepers in a metropolitan city. Int J Community Med Public Health. 2020;7:4001.	No	population difference
1332	Salvaraji L, Jeffree MS, Avoi R, Akhir HM, Rahim SSSA, Lukman KA. Respiratory symptoms among domestic waste collectors. Medeni Med J. 2020; 35:304.	No	population difference
1333	Dalju I, Dessie A, Bogale L, Mekonnen TH. Occupational risk factors associated with respiratory symptoms among tannery workers in Mojo town, Southeast Ethiopia, 2018: a comparative cross-sectional study. Multidiscip Respir Med. 2019;14:1-10.	No	population difference
1334	Eneyew B, Sisay T, Gizeyatu A, Lingerew M, et al. Prevalence and associated factors of acute respiratory infection among street sweepers and door-to-door waste collectors in Dessie City, Ethiopia: a comparative cross-sectional study. PLOS ONE. 2021;16:e025162	No	outcome difference
1335	Gizaw Z, Yifred B, Tadesse T. Chronic respiratory symptoms and associated factors among cement factory workers in Dejen town, Amhara regional state, Ethiopia, 2015. Multidiscip Respir Med. 2016;11:13.	No	population difference
1336	Hansen J, Ivens UI, Breum NO, et al. Respiratory symptoms among Danish waste collectors. Ann Agric Environ Med. 1997;4:69-74.	No	population difference
1337	Wang X, Eisen E, Zhang H, et al. Respiratory symptoms and cotton dust exposure; results of a 15 year follow up observation. Occup Environ Med. 2003;60:935-941.	No	population difference
1338	Ryan H, Trosclair A, Gfroerer J. Adult current smoking: differences in definitions and prevalence estimates—NHIS and NSDUH, 2008. J Environ Public Health. 2012;2012:918368.	No	population difference
1339	Mariano1 LA, Matias AC. Prevalence and risk factors of respiratory problems among solid waste collectors in the Philippines. In Freund L, Cellary W, eds. Advances in The Human Side of Service Engineering. AHFE 2017. Advances in Intelligent System Springer; 2018	No	outcome difference
1340	Emiru Z, Gezu M, Chichiabellu TY, Dessalegn L, Anjulo AA. Assessment of respiratory symptoms and associated factors among solid waste collectors in Yeka Sub City, Addis Ababa, Ethiopia. J Public Health Epidemiol. 2017;9:189-197.	No	outcome difference
1341	Sahni S, Talwar A, Khanijo S, Talwar A. Socioeconomic status and its relationship to chronic respiratory disease. Adv Resp Med. 2017;85:97-108.	No	outcome difference
1342	Alemseged EA, Takele AK, Zele Y, et al. Assessment of chronic respiratory health symptoms and associated factors among flour mill factory workers in Addis Ababa, Ethiopia, 2019: a cross-sectional study. J Asthma Allergy. 2020;13:483.	No	outcome difference
1343	Awoke TY, Takele AK, Mekonnen WT, et al. Assessment of dust exposure and chronic respiratory symptoms among workers in medium scale woodwork factories in Ethiopia; a cross sectional study. BMC Public Health. 2021; 21:1-12	No	outcome difference
1344	Fentie D, Mulat E, Reta W. Assessment of respiratory symptoms among woodworkers in Jimma Town, Southwest Ethiopia, a comparative cross-sectional study. Biomed J Sci Techn Res. 2019;18:13425-13430.	No	outcome difference
1345	Garshick E, Segal MR, Worobec TG, Salekin CM, Miller MJ. Alcohol consumption and chronic obstructive pulmonary disease. Am J Respir Crit Care Med. 1989;140:373-379	No	population difference
1346	Asgedom AA, Bråtveit M, Moen BE (2019) High prevalence of respiratory symptoms among particleboard workers in Ethiopia: a cross-sectional study. Int J Environ Res Public Health 16:2158	No	outcome difference
1347	Osman E, Pala K (2009) Occupational exposure to wood dust and health effects on the respiratory system in a minor industrial estate in Bursa/Turkey. Int J Occup Med Environ Health 22:4	No	outcome difference
1348	sarić M, Lučić-Palaić S, Horton RJ. Chronic nonspecific lung disease and alcohol consumption. Environ Res. 1977;14:14-21.	No	outcome difference
1349	Rosenberg C, Liukkonen T, Kallas-Tarpila T et al (2002) Monoterpene and wood dust exposures: work-related symptoms among Finnish sawmill workers. Am J Ind Med 41:38–53	No	population difference
1350	Alonso-Sardón M, Chamorro A-J, Hernández-García I et al (2015) Association between occupational exposure to wood dust and cancer: a systematic review and meta-analysis. PLoS ONE 10:e0133024	No	outcome difference
1351	Schlünssen V, Schaumburg I, Andersen N et al (2002) Nasal patency is related to dust exposure in woodworkers. Occup Environ Med 59:23–29	No	population difference
1352	Bosan I, Okpapi J (2004) Respiratory symptoms and ventilatory function impairment among wood workers in the Savannah Belt of Northern Nigeria	No	population difference
1353	Nihlen U, Greiff LJ, Nyberg P, Persson CGA, Andersson M. Alcohol-induced upper airway symptoms: prevalence and co-morbidity. Respir Med. 2005;99: 762-769.	No	outcome difference
1354	Badirdast P, Azari MR, Salehpour S et al (2017) The effect of wood aerosols and bioaerosols on the respiratory systems of wood manufacturing industry workers in Golestan Province. Tanaffos 16:53	No	outcome difference
1355	Bhatti P, Newcomer L, Onstad L et al (2011) Wood dust exposure and risk of lung cancer. Occup Environ Med 68:599–604	No	Outcome diffrence
1356	Ennin IE, Adzaku FK, Dodoo D et al (2015) A study of lung function indices of woodworkers at the Accra timber market in Ghana. Donnish J Med Med Sci 2:120–124	No	population difference
1357	Ayalew E, Gebre Y, De Wael K (2015) A survey of occupational exposure to inhalable wood dust among workers in small-and mediumscale wood-processing enterprises in Ethiopia. Ann Occup Hyg 59:253–257	No	population difference
1358	Færden K, Brit Lund M, Mogens Aaløkken T et al (2014) Hypersensitivity pneumonitis in a cluster of sawmill workers: a 10-year follow-up of exposure, symptoms, and lung function. Int J Occup Environ Health 20:167–173	No	population difference
1359	Chaiear N, Ngoencharee J, Saejiw N (2018) Respiratory symptoms and pulmonary function among workers in a rubber wood Sawmill Factory in Thailand. Am J Public Health Res 6:65–71	No	population difference
1360	Soongkhang I, Laohasiriwong W (2015) Respiratory tract problems among wood furniture manufacturing factory workers in the northeast of Thailand. Kathmandu Univ Med J 13:125–129	No	outcome difference
1361	Thepaksorn P, Fadrilan-Camacho VFF, Siriwong W (2017) Respiratory symptoms and ventilatory function defects among Para rubber wood sawmill workers in the South of Thailand. Hum Ecol Risk Assess Int J 23:788–797	No	population difference
1362	Bislimovska D, Petrovska S, Minov J (2015) Respiratory symptoms and lung function in never-smoking male workers exposed to hardwood dust. Open Access Macedonian J Med Sci 3:500	No	population difference
1363	Fentie D, Mulat E, Reta W (2019) Assessment of respiratory symptoms among woodworkers in Jimma Town, Southwest Ethiopia, a comparative cross-sectional study. Biomed J Sci Tech Res 18:13425–13430	No	population difference
1364	Hämäläinen P, Takala J, Kiat TB (2017) Global estimates of occupational accidents and work-related illnesses 2017. World 2017:3–4 Health and Safety Excutive (2017) Occupational lung disease in Great Britain (Internet). http://w ww.h se.g ov.u k/s tatis tics/c ausd is/ respi ratory- disea ses. pdf	No	population difference
1365	Awoke TY, Takele AK, Mekonnen WT et al (2021) Assessment of dust exposure and chronic respiratory symptoms among workers in medium scale woodwork factories in Ethiopia; a cross sectional study. BMC Public Health 21:1–12	No	outcome difference
1366	Kauppinen T, Vincent R, Liukkonen T et al (2006) Occupational exposure to inhalable wood dust in the member states of the European Union. Ann Occup Hyg 50:549–561	No	outcome difference
1367	Tobin EA, Ediagbonya TF, Okojie OH, Asogun DA (2016) Occupational exposure to wood dust and respiratory health status of sawmill workers in South-South Nigeria. J Pollut Eff Cont 4:154. https:// doi. org/ 10. 4172/ 2375- 4397. 10001 54	No	population difference
1368	Jacobsen G, Schlünssen V, Schaumburg I et al (2008) Longitudinal lung function decline and wood dust exposure in the furniture industry. Eur Respir J 31:334–342	No	population difference
1369	Kacha Y, Nayak Y, Varu M et al (2014) Effects of wood dust on respiratory functions in saw mill workers. Int J Basic Appl Physiol 3:122–128	No	population difference
1370	Löfstedt H, Hagström K, Bryngelsson I-L et al (2017) Respiratory symptoms and lung function in relation to wood dust and monoterpene exposure in the wood pellet industry. Upsala J Med Sci 122:78–84	No	outcome difference
1371	Kumie A, Amera T, Berhane K et al (2016) Occupational health and safety in Ethiopia: a review of situational analysis and needs assessment. Ethiopian J Health Dev 30:17–27	No	outcome difference
1372	Jacobsen G, Schlünssen V, Schaumburg I et al (2009) Increased incidence of respiratory symptoms among female woodworkers exposed to dry wood. Eur Respir J 33:1268–1276	No	population difference
1373	Hosseini KD, Malekshahi Nejad V, Sun H et al (2020) Prevalence of respiratory symptoms and spirometric changes among nonsmoker male wood workers. PLoS ONE 15:e0224860	No	population difference
1374	Neghab M, Jabari Z, Kargar Shouroki F (2018) Functional disorders of the lung and symptoms of respiratory disease associated with occupational inhalation exposure to wood dust in Iran. Epidemiol Health 40:e2018031. https:// doi. org/ 10. 4178/ epih. e2018 031	No	outcome difference
1375	Mahmood N, Karadaky K, Hussain SA et al (2016) Respiratory function among sawmill workers in different areas of Sulaimani city. Int J 5:351	No	outcome difference
1376	Omole JO, Fabunmi AA, Akosile CO (2018) Respiratory function of sawmill workers and their relationship to duration of exposure to wood dust seen in Nigeria. J Environ Occup Health 7:9–16	No	outcome difference
1377	Martin JR, Zalk DM (1997) Carpenter shop wood dust control: practical experience to reduce hardwood dust exposures below the American Conference of Governmental Industrial Hygienists Threshold Limit Values. Appl Occup Environ Hyg 12:595–605	No	outcome difference
1378	Magagnotti N, Nannicini C, Sciarra G et al (2013) Determining the exposure of chipper operators to inhalable wood dust. Ann Occup Hyg 57:784–792	No	outcome difference
1379	Bosan I, Okpapi J (2004) Respiratory symptoms and ventilatory function impairment among wood workers in the Savannah Belt of Northern Nigeria	No	outcome difference
1380	Ennin IE, Adzaku FK, Dodoo D et al (2015) A study of lung function indices of woodworkers at the Accra timber market in Ghana. Donnish J Med Med Sci 2:120–124	No	population difference
1381	Chaiear N, Ngoencharee J, Saejiw N (2018) Respiratory symptoms and pulmonary function among workers in a rubber wood Sawmill Factory in Thailand. Am J Public Health Res 6:65–71	No	outcome difference
1382	Ugheoke AJ, Ebomoyi MI, Iyawe VI (2006) Influence of smoking on respiratory symptoms and lung function indices in sawmill workers in Benin City, Nigeria. Niger J Physiol Sci 21(1–2):49–54. https:// doi. org/ 10. 4314/ njps. v21i1-2. 53957	No	outcome difference
1383	Fentie D, Mulat E, Reta W (2019) Assessment of respiratory symptoms among woodworkers in Jimma Town, Southwest Ethiopia, a comparative cross-sectional study. Biomed J Sci Tech Res 18:13425–13430	No	outcome difference
1384	Wiggans R, Evans G, Fishwick D et al (2016) Asthma in furniture and wood processing workers: a systematic review. Occup Med 66:193–201	No	population difference
1385	Vallières E, Pintos J, Parent M-E et al (2015) Occupational exposure to wood dust and risk of lung cancer in two population-based case–control studies in Montreal, Canada. Environ Health 14:1–9	No	outcome difference
1386	Færden K, Brit Lund M, Mogens Aaløkken T et al (2014) Hypersensitivity pneumonitis in a cluster of sawmill workers: a 10-year follow-up of exposure, symptoms, and lung function. Int J Occup Environ Health 20:167–173	No	population difference
1387	Kacha Y, Nayak Y, Varu M et al (2014) Effects of wood dust on respiratory functions in saw mill workers. Int J Basic Appl Physiol 3:122–128	No	population difference
1388	Ewis AA, Mohamed ES, Rahma MA, et al. Occupational health-related morbidities among street sweepers and waste collectors at Beni-Suef, Egypt. Egypt J Occupat Med 2013; 37(1): 79–94.	No	outcome difference
1389	Hosseini KD, Malekshahi Nejad V, Sun H et al (2020) Prevalence of respiratory symptoms and spirometric changes among nonsmoker male wood workers. PLoS ONE 15:e0224860	No	outcome difference
1390	Zhu D, Asnani PU, Zurbrügg C, et al. Improving municipal solid waste management in India, 2008, http://www.india environmentportal.org.in/files/swm_in_india.pdf	No	Outcome diffrence
1391	Pintakham K and Siriwong W. Prevalence rate and risk factors associated with health hazards to select the magnitude of health problems among street sweepers in Chiang Rai province, Thailand. IOSR-JESTFT 2015; 9(7): 15–18.	No	population difference
1392	Hämäläinen P, Takala J, Kiat TB (2017) Global estimates of occupational accidents and work-related illnesses 2017. World 2017:3–4 Health and Safety Excutive (2017) Occupational lung disease in Great Britain (Internet). http://w ww.h se.g ov.u k/s tatis tics/c ausd is/ respi ratory- disea ses. pd	No	population difference
1393	Löfstedt H, Hagström K, Bryngelsson I-L et al (2017) Respiratory symptoms and lung function in relation to wood dust and monoterpene exposure in the wood pellet industry. Upsala J Med Sci 122:78–84	No	population difference
1394	Omole JO, Fabunmi AA, Akosile CO (2018) Respiratory function of sawmill workers and their relationship to duration of exposure to wood dust seen in Nigeria. J Environ Occup Health 7:9–16	No	population difference
1395	Mostafa NS, Abdel-Hamid MA and AlBagoury LS. Workrelated respiratory disorders among street sweepers in Cairo, Egypt, a comparative study. Egypt J Commun Med 2015; 33: 85–97.	No	outcome difference
1396	Kumie A, Amera T, Berhane K et al (2016) Occupational health and safety in Ethiopia: a review of situational analysis and needs assessment. Ethiopian J Health Dev 30:17–27	No	population difference
1397	Jacobsen G, Schlünssen V, Schaumburg I et al (2008) Longitudinal lung function decline and wood dust exposure in the furniture industry. Eur Respir J 31:334–342	No	population difference
1398	Cheru M. Solid Waste Management in Addis Ababa. Metropolia 2016, https://www.theseus.fi/bitstream/handle /10024/121490/Cheru_Meaza.pdf?sequence=1	No	population difference
1399	Mahmood N, Karadaky K, Hussain SA et al (2016) Respiratory function among sawmill workers in different areas of Sulaimani city. Int J 5:351	No	population difference
1400	Jacobsen G, Schlünssen V, Schaumburg I et al (2009) Increased incidence of respiratory symptoms among female woodworkers exposed to dry wood. Eur Respir J 33:1268–1276	No	outcome difference
1401	Mahfuz M, Ahmad T, Ahmad A, et al. Altered pulmonary function among the transport workers in Dhaka City. Health 2014; 6: 2144–2153.	No	outcome difference
1402	Neghab M, Jabari Z, Kargar Shouroki F (2018) Functional disorders of the lung and symptoms of respiratory disease associated with occupational inhalation exposure to wood dust in Iran. Epidemiol Health 40:e2018031. https:// doi. org/ 10. 4178/ epih. e2018 031	No	population difference
1403	Kauppinen T, Vincent R, Liukkonen T et al (2006) Occupational exposure to inhalable wood dust in the member states of the European Union. Ann Occup Hyg 50:549–561	No	population difference
1404	Bender BG, Krishnan JA, Chambers DA, et al. American thoracic society and national heart, lung, and blood institute implementation research workshop report. Ann Am Thorac Soc 2015; 12(12): S213–S221.	No	population difference
1405	Sabde YD and Zodpey SP. A study of morbidity pattern of street sweepers. Industrial Health 2008; 33(4): 224–228.	No	outcome difference
1406	Magagnotti N, Nannicini C, Sciarra G et al (2013) Determining the exposure of chipper operators to inhalable wood dust. Ann Occup Hyg 57:784–79	No	outcome difference
1407	Bogale D, Kumie A and ad Tefera W. Assessment of occupational injuries among Addis Ababa city municipal solid waste collectors: a cross-sectional study. BMC Public Health 2014; 14: 169.	No	outcome difference
1408	Hosseini KD, Malekshahi Nejad V, Sun H et al (2020) Prevalence of respiratory symptoms and spirometric changes among nonsmoker male wood workers. PLoS ONE 15:e0224860	No	outcome difference
1409	Zhu D, Asnani PU, Zurbrügg C, et al. Improving municipal solid waste management in India, 2008, http://www.india environmentportal.org.in/files/swm_in_india.pdf	No	Outcome diffrence
1410	Pintakham K and Siriwong W. Prevalence rate and risk factors associated with health hazards to select the magnitude of health problems among street sweepers in Chiang Rai province, Thailand. IOSR-JESTFT 2015; 9(7): 15–18.	No	population difference
1411	Hämäläinen P, Takala J, Kiat TB (2017) Global estimates of occupational accidents and work-related illnesses 2017. World 2017:3–4 Health and Safety Excutive (2017) Occupational lung disease in Great Britain (Internet). http://w ww.h se.g ov.u k/s tatis tics/c ausd is/ respi ratory- disea ses. pd	No	population difference
1412	Löfstedt H, Hagström K, Bryngelsson I-L et al (2017) Respiratory symptoms and lung function in relation to wood dust and monoterpene exposure in the wood pellet industry. Upsala J Med Sci 122:78–84	No	population difference
1413	Omole JO, Fabunmi AA, Akosile CO (2018) Respiratory function of sawmill workers and their relationship to duration of exposure to wood dust seen in Nigeria. J Environ Occup Health 7:9–16	No	population difference
1414	Mostafa NS, Abdel-Hamid MA and AlBagoury LS. Workrelated respiratory disorders among street sweepers in Cairo, Egypt, a comparative study. Egypt J Commun Med 2015; 33: 85–97.	No	outcome difference
1415	Kumie A, Amera T, Berhane K et al (2016) Occupational health and safety in Ethiopia: a review of situational analysis and needs assessment. Ethiopian J Health Dev 30:17–27	No	population difference
1416	Jacobsen G, Schlünssen V, Schaumburg I et al (2008) Longitudinal lung function decline and wood dust exposure in the furniture industry. Eur Respir J 31:334–342	No	population difference
1417	Cheru M. Solid Waste Management in Addis Ababa. Metropolia 2016, https://www.theseus.fi/bitstream/handle /10024/121490/Cheru_Meaza.pdf?sequence=1	No	population difference
1418	Mahmood N, Karadaky K, Hussain SA et al (2016) Respiratory function among sawmill workers in different areas of Sulaimani city. Int J 5:351	No	population difference
1419	Manaye E, Manaye Y, Birkie M. Magnitude and risk factors of chronic respiratory symptoms among municipal street sweepers in Dessie and Kombolcha City, Northeast, Ethiopia: Cross-sectional study. SAGE Open Med. 2022;10:8.	No	outcome difference
1420	Asfaw S, Enquselassie F, Tefera Y, Gizaw M, Wakuma S, Woldemariam M. Determinants of chronic respiratory symptoms among pharmaceutical factory workers. J Trop Med. 2018;2018:3815689.	No	Outcome diffrence
1421	Habybabady RH, Sis HN, Paridokht F, et al. Effects of dust exposure on the respiratory health symptoms and pulmonary functions of street sweepers. Malays J Med Sci. 2018;25:76-84.	No	population difference
1422	Mishra T, Sukhsohale N, Mankeshwar R. Occupational health morbidities and associated socio-demographic variables among street sweepers in a metropolitan city. Int J Community Med Public Health. 2020;7:4001.	No	population difference
1423	Salvaraji L, Jeffree MS, Avoi R, Akhir HM, Rahim SSSA, Lukman KA. Respiratory symptoms among domestic waste collectors. Medeni Med J. 2020; 35:304.	No	population difference
1424	Dalju I, Dessie A, Bogale L, Mekonnen TH. Occupational risk factors associated with respiratory symptoms among tannery workers in Mojo town, Southeast Ethiopia, 2018: a comparative cross-sectional study. Multidiscip Respir Med. 2019;14:1-10.	No	population difference
1425	Hosseini KD, Malekshahi Nejad V, Sun H et al (2020) Prevalence of respiratory symptoms and spirometric changes among nonsmoker male wood workers. PLoS ONE 15:e0224860	No	outcome difference
1426	Zhu D, Asnani PU, Zurbrügg C, et al. Improving municipal solid waste management in India, 2008, http://www.india environmentportal.org.in/files/swm_in_india.pdf	No	Outcome diffrence
1427	Pintakham K and Siriwong W. Prevalence rate and risk factors associated with health hazards to select the magnitude of health problems among street sweepers in Chiang Rai province, Thailand. IOSR-JESTFT 2015; 9(7): 15–18.	No	population difference
1428	Hämäläinen P, Takala J, Kiat TB (2017) Global estimates of occupational accidents and work-related illnesses 2017. World 2017:3–4 Health and Safety Excutive (2017) Occupational lung disease in Great Britain (Internet). http://w ww.h se.g ov.u k/s tatis tics/c ausd is/ respi ratory- disea ses. pd	No	population difference
1429	Löfstedt H, Hagström K, Bryngelsson I-L et al (2017) Respiratory symptoms and lung function in relation to wood dust and monoterpene exposure in the wood pellet industry. Upsala J Med Sci 122:78–84	No	population difference
1430	Omole JO, Fabunmi AA, Akosile CO (2018) Respiratory function of sawmill workers and their relationship to duration of exposure to wood dust seen in Nigeria. J Environ Occup Health 7:9–16	No	population difference
1431	Manaye E, Manaye Y, Birkie M. Magnitude and risk factors of chronic respiratory symptoms among municipal street sweepers in Dessie and Kombolcha City, Northeast, Ethiopia: Cross-sectional study. SAGE Open Med. 2022;10:8.	No	outcome difference
1432	Asfaw S, Enquselassie F, Tefera Y, Gizaw M, Wakuma S, Woldemariam M. Determinants of chronic respiratory symptoms among pharmaceutical factory workers. J Trop Med. 2018;2018:3815689.	No	Outcome diffrence
1433	Habybabady RH, Sis HN, Paridokht F, et al. Effects of dust exposure on the respiratory health symptoms and pulmonary functions of street sweepers. Malays J Med Sci. 2018;25:76-84.	No	population difference
1434	Mishra T, Sukhsohale N, Mankeshwar R. Occupational health morbidities and associated socio-demographic variables among street sweepers in a metropolitan city. Int J Community Med Public Health. 2020;7:4001.	No	population difference
1435	Salvaraji L, Jeffree MS, Avoi R, Akhir HM, Rahim SSSA, Lukman KA. Respiratory symptoms among domestic waste collectors. Medeni Med J. 2020; 35:304.	No	population difference
1436	Dalju I, Dessie A, Bogale L, Mekonnen TH. Occupational risk factors associated with respiratory symptoms among tannery workers in Mojo town, Southeast Ethiopia, 2018: a comparative cross-sectional study. Multidiscip Respir Med. 2019;14:1-10.	No	population difference
1437	Hosseini KD, Malekshahi Nejad V, Sun H et al (2020) Prevalence of respiratory symptoms and spirometric changes among nonsmoker male wood workers. PLoS ONE 15:e0224860	No	outcome difference
1438	Zhu D, Asnani PU, Zurbrügg C, et al. Improving municipal solid waste management in India, 2008, http://www.india environmentportal.org.in/files/swm_in_india.pdf	No	Outcome diffrence
1439	Pintakham K and Siriwong W. Prevalence rate and risk factors associated with health hazards to select the magnitude of health problems among street sweepers in Chiang Rai province, Thailand. IOSR-JESTFT 2015; 9(7): 15–18.	No	population difference
1440	Hämäläinen P, Takala J, Kiat TB (2017) Global estimates of occupational accidents and work-related illnesses 2017. World 2017:3–4 Health and Safety Excutive (2017) Occupational lung disease in Great Britain (Internet). http://w ww.h se.g ov.u k/s tatis tics/c ausd is/ respi ratory- disea ses. pd	No	population difference
1441	Löfstedt H, Hagström K, Bryngelsson I-L et al (2017) Respiratory symptoms and lung function in relation to wood dust and monoterpene exposure in the wood pellet industry. Upsala J Med Sci 122:78–84	No	population difference
1442	Omole JO, Fabunmi AA, Akosile CO (2018) Respiratory function of sawmill workers and their relationship to duration of exposure to wood dust seen in Nigeria. J Environ Occup Health 7:9–16	No	population difference
1443	Manaye E, Manaye Y, Birkie M. Magnitude and risk factors of chronic respiratory symptoms among municipal street sweepers in Dessie and Kombolcha City, Northeast, Ethiopia: Cross-sectional study. SAGE Open Med. 2022;10:8.	No	outcome difference
1444	Asfaw S, Enquselassie F, Tefera Y, Gizaw M, Wakuma S, Woldemariam M. Determinants of chronic respiratory symptoms among pharmaceutical factory workers. J Trop Med. 2018;2018:3815689.	No	Outcome diffrence
1445	Habybabady RH, Sis HN, Paridokht F, et al. Effects of dust exposure on the respiratory health symptoms and pulmonary functions of street sweepers. Malays J Med Sci. 2018;25:76-84.	No	population difference
1446	Mishra T, Sukhsohale N, Mankeshwar R. Occupational health morbidities and associated socio-demographic variables among street sweepers in a metropolitan city. Int J Community Med Public Health. 2020;7:4001.	No	population difference
1447	Salvaraji L, Jeffree MS, Avoi R, Akhir HM, Rahim SSSA, Lukman KA. Respiratory symptoms among domestic waste collectors. Medeni Med J. 2020; 35:304.	No	population difference
1448	Dalju I, Dessie A, Bogale L, Mekonnen TH. Occupational risk factors associated with respiratory symptoms among tannery workers in Mojo town, Southeast Ethiopia, 2018: a comparative cross-sectional study. Multidiscip Respir Med. 2019;14:1-10.	No	population difference
1449	Hosseini KD, Malekshahi Nejad V, Sun H et al (2020) Prevalence of respiratory symptoms and spirometric changes among nonsmoker male wood workers. PLoS ONE 15:e0224860	No	outcome difference
1450	Zhu D, Asnani PU, Zurbrügg C, et al. Improving municipal solid waste management in India, 2008, http://www.india environmentportal.org.in/files/swm_in_india.pdf	No	Outcome diffrence
1451	Pintakham K and Siriwong W. Prevalence rate and risk factors associated with health hazards to select the magnitude of health problems among street sweepers in Chiang Rai province, Thailand. IOSR-JESTFT 2015; 9(7): 15–18.	No	population difference
1452	Memon I, Panhwar A, Rohra DK, Azam SI, Khan N. Prevalence of byssinosis in spinning and textile workers of Karachi, Pakistan. Arch Environ Occup Health. 2008;63:137-142.	No	outcome difference
1453	Lagiso ZA, Mekonnen WT, Abaya SW, Takele AK, Workneh HM. Chronic respiratory symptoms, lung function and associated factors among flour mill factory workers in Hawassa city, southern Ethiopia: “comparative cross-sectional study”. BMC Public Health. 2020;20:1-9.	No	outcome difference
1454	Merenu IA, Mojiminiyi F, Njoku CN, Ibrahim M. The effect of chronic cement dust exposure on lung function of cement factory workers in Sokoto, Nigeria. Afr J Biomed Res. 2007;10:139-143.	No	population difference
1455	Tungu AM, Bråtvei M, Mamuya SH, Moen BE. Reduction in respiratory symptoms among cement workers: a follow-up study. Occup Med. 2015;65: 57-60.	No	outcome difference
1456	Christiani DC, Wang X-R, Pan L-D, et al. Longitudinal changes in pulmonary function and respiratory symptoms in cotton textile workers. Am J Respir Crit Care Med. 2001;163:847-853.	No	population difference
1457	Biru K, Jima A, Abeya S. Prevalence of Chronic Energy Malnutrition and maternal health service utilizations among lactating mothers in Adama district, Oromia Region, Eastern Ethiopia. J Food Process Technol. 2017;8:1-5.	No	population difference
1458	Gizaw Z, Yifred B, Tadesse T. Chronic respiratory symptoms and associated factors among cement factory workers in Dejen town, Amhara regional state, Ethiopia, 2015. Multidiscip Respir Med. 2016;11:13.	No	population difference
1459	Kim V, Criner GJ. Chronic bronchitis and chronic obstructive pulmonary disease. Am J Respir Crit Care Med. 2013;187:228-237.	No	outcome difference
1460	Gizaw Z, Yifred B, Tadesse T. Chronic respiratory symptoms and associated factors among cement factory workers in Dejen town, Amhara regional state, Ethiopia, 2015. Multidiscip Respir Med. 2016;11:13.	No	population difference
1461	Christiani DC, Eisen EA, Wegman DH, et al. Respiratory disease in cotton textile workers in the People’s Republic of China: I. Respiratory symptoms. Scand J Work Environ Health. 1986;12:40-45	No	population difference
1462	Wang X, Zhang H-X, Sun B-X, et al. Cross-shift airway responses and longterm decline in FEV1 in cotton textile workers. Am J Respir Crit Care Med. 2008;177:316-320.	No	population difference
1463	Mishra A, Rotti S, Sahai A, Narayan K. Byssinosis among male textile workers in Pondicherry: a case-control study. Natl Med J India. 2003;16:70-72.	No	population difference
1464	Zeleke ZK MB, Bråtveit M. Lung function reduction and chronic respiratory symptoms among workers in the cement industry: a follow up study. BMC Pulm Med. 2011;11:50	No	outcome difference
1465	Memon I, Panhwar A, Rohra DK, Azam SI, Khan N. Prevalence of byssinosis in spinning and textile workers of Karachi, Pakistan. Arch Environ Occup Health. 2008;63:137-142.	No	outcome difference
1466	Lagiso ZA, Mekonnen WT, Abaya SW, Takele AK, Workneh HM. Chronic respiratory symptoms, lung function and associated factors among flour mill factory workers in Hawassa city, southern Ethiopia: “comparative cross-sectional study”. BMC Public Health. 2020;20:1-9.	No	outcome difference
1467	Merenu IA, Mojiminiyi F, Njoku CN, Ibrahim M. The effect of chronic cement dust exposure on lung function of cement factory workers in Sokoto, Nigeria. Afr J Biomed Res. 2007;10:139-143.	No	population difference
1468	Tungu AM, Bråtvei M, Mamuya SH, Moen BE. Reduction in respiratory symptoms among cement workers: a follow-up study. Occup Med. 2015;65: 57-60.	No	outcome difference
1469	Christiani DC, Wang X-R, Pan L-D, et al. Longitudinal changes in pulmonary function and respiratory symptoms in cotton textile workers. Am J Respir Crit Care Med. 2001;163:847-853.	No	population difference
1470	Biru K, Jima A, Abeya S. Prevalence of Chronic Energy Malnutrition and maternal health service utilizations among lactating mothers in Adama district, Oromia Region, Eastern Ethiopia. J Food Process Technol. 2017;8:1-5.	No	population difference
1471	Ewis AA, Mohamed ES, Rahma MA, Hifnawy TM, Arafat A. Occupational health-related morbidities among street sweepers and waste collectors at Beni- Suef, Egypt. Egyptian J Occup Med. 2013;37:79-94.	No	population difference
1472	Johnson OE, John UA. Occupational hazards and health problems among street sweepers in Uyo, Nigeria. Ibom Med J. 2020;13:90-100.	No	population difference
1473	Patil PV, Kamble R. Occupational health hazards in municipal solid waste collecting workers of Chandrapur city, Central India. Int J Environ. 2017;6:46-57	No	population difference
1474	Mariano LA, Matias AC. Prevalence and risk factors of respiratory problems among solid waste collectors in the Philippines. In: International Conference on Applied Human Factors and Ergonomics, 2017. Springer; 2017:82-89.	No	population difference
1475	Manaye E, Manaye Y, Birkie M. Magnitude and risk factors of chronic respiratory symptoms among municipal street sweepers in Dessie and Kombolcha City, Northeast, Ethiopia: Cross-sectional study. SAGE Open Med. 2022;10:8.	No	outcome difference
1476	Asfaw S, Enquselassie F, Tefera Y, Gizaw M, Wakuma S, Woldemariam M. Determinants of chronic respiratory symptoms among pharmaceutical factory workers. J Trop Med. 2018;2018:3815689.	No	Outcome diffrence
1477	Habybabady RH, Sis HN, Paridokht F, et al. Effects of dust exposure on the respiratory health symptoms and pulmonary functions of street sweepers. Malays J Med Sci. 2018;25:76-84.	No	population difference
1478	Mishra T, Sukhsohale N, Mankeshwar R. Occupational health morbidities and associated socio-demographic variables among street sweepers in a metropolitan city. Int J Community Med Public Health. 2020;7:4001.	No	population difference
1479	Salvaraji L, Jeffree MS, Avoi R, Akhir HM, Rahim SSSA, Lukman KA. Respiratory symptoms among domestic waste collectors. Medeni Med J. 2020; 35:304.	No	population difference
1480	Dalju I, Dessie A, Bogale L, Mekonnen TH. Occupational risk factors associated with respiratory symptoms among tannery workers in Mojo town, Southeast Ethiopia, 2018: a comparative cross-sectional study. Multidiscip Respir Med. 2019;14:1-10.	No	population difference
1481	Hosseini KD, Malekshahi Nejad V, Sun H et al (2020) Prevalence of respiratory symptoms and spirometric changes among nonsmoker male wood workers. PLoS ONE 15:e0224860	No	outcome difference
1482	Zhu D, Asnani PU, Zurbrügg C, et al. Improving municipal solid waste management in India, 2008, http://www.india environmentportal.org.in/files/swm_in_india.pdf	No	Outcome diffrence
1483	Pintakham K and Siriwong W. Prevalence rate and risk factors associated with health hazards to select the magnitude of health problems among street sweepers in Chiang Rai province, Thailand. IOSR-JESTFT 2015; 9(7): 15–18.	No	population difference
1484	Hämäläinen P, Takala J, Kiat TB (2017) Global estimates of occupational accidents and work-related illnesses 2017. World 2017:3–4 Health and Safety Excutive (2017) Occupational lung disease in Great Britain (Internet). http://w ww.h se.g ov.u k/s tatis tics/c ausd is/ respi ratory- disea ses. pd	No	population difference
1485	Löfstedt H, Hagström K, Bryngelsson I-L et al (2017) Respiratory symptoms and lung function in relation to wood dust and monoterpene exposure in the wood pellet industry. Upsala J Med Sci 122:78–84	No	population difference
1486	Omole JO, Fabunmi AA, Akosile CO (2018) Respiratory function of sawmill workers and their relationship to duration of exposure to wood dust seen in Nigeria. J Environ Occup Health 7:9–16	No	population difference
1487
1488
1489	Hosseini KD, Malekshahi Nejad V, Sun H et al (2020) Prevalence of respiratory symptoms and spirometric changes among nonsmoker male wood workers. PLoS ONE 15:e0224860	No	outcome difference
1490	Zhu D, Asnani PU, Zurbrügg C, et al. Improving municipal solid waste management in India, 2008, http://www.india environmentportal.org.in/files/swm_in_india.pdf	No	Outcome diffrence
1491	Pintakham K and Siriwong W. Prevalence rate and risk factors associated with health hazards to select the magnitude of health problems among street sweepers in Chiang Rai province, Thailand. IOSR-JESTFT 2015; 9(7): 15–18.	No	population difference
1492	Hämäläinen P, Takala J, Kiat TB (2017) Global estimates of occupational accidents and work-related illnesses 2017. World 2017:3–4 Health and Safety Excutive (2017) Occupational lung disease in Great Britain (Internet). http://w ww.h se.g ov.u k/s tatis tics/c ausd is/ respi ratory- disea ses. pd	No	population difference
1493	Löfstedt H, Hagström K, Bryngelsson I-L et al (2017) Respiratory symptoms and lung function in relation to wood dust and monoterpene exposure in the wood pellet industry. Upsala J Med Sci 122:78–84	No	population difference
1494	Omole JO, Fabunmi AA, Akosile CO (2018) Respiratory function of sawmill workers and their relationship to duration of exposure to wood dust seen in Nigeria. J Environ Occup Health 7:9–16	No	population difference
1495	Mostafa NS, Abdel-Hamid MA and AlBagoury LS. Workrelated respiratory disorders among street sweepers in Cairo, Egypt, a comparative study. Egypt J Commun Med 2015; 33: 85–97.	No	outcome difference
1496	Kumie A, Amera T, Berhane K et al (2016) Occupational health and safety in Ethiopia: a review of situational analysis and needs assessment. Ethiopian J Health Dev 30:17–27	No	population difference
1497	Jacobsen G, Schlünssen V, Schaumburg I et al (2008) Longitudinal lung function decline and wood dust exposure in the furniture industry. Eur Respir J 31:334–342	No	population difference
1498	Cheru M. Solid Waste Management in Addis Ababa. Metropolia 2016, https://www.theseus.fi/bitstream/handle /10024/121490/Cheru_Meaza.pdf?sequence=1	No	population difference
1499	Mahmood N, Karadaky K, Hussain SA et al (2016) Respiratory function among sawmill workers in different areas of Sulaimani city. Int J 5:351	No	population difference
1500	Mishra T, Sukhsohale N, Mankeshwar R. Occupational health morbidities and associated socio-demographic variables among street sweepers in a metropolitan city. Int J Community Med Public Health. 2020;7:4001.	No	population difference
1501	Salvaraji L, Jeffree MS, Avoi R, Akhir HM, Rahim SSSA, Lukman KA. Respiratory symptoms among domestic waste collectors. Medeni Med J. 2020; 35:304.	No	population difference
1502	Dalju I, Dessie A, Bogale L, Mekonnen TH. Occupational risk factors associated with respiratory symptoms among tannery workers in Mojo town, Southeast Ethiopia, 2018: a comparative cross-sectional study. Multidiscip Respir Med. 2019;14:1-10.	No	population difference
1503	Hosseini KD, Malekshahi Nejad V, Sun H et al (2020) Prevalence of respiratory symptoms and spirometric changes among nonsmoker male wood workers. PLoS ONE 15:e0224860	No	outcome difference
1504	Zhu D, Asnani PU, Zurbrügg C, et al. Improving municipal solid waste management in India, 2008, http://www.india environmentportal.org.in/files/swm_in_india.pdf	No	Outcome diffrence
1505	Pintakham K and Siriwong W. Prevalence rate and risk factors associated with health hazards to select the magnitude of health problems among street sweepers in Chiang Rai province, Thailand. IOSR-JESTFT 2015; 9(7): 15–18.	No	population difference
1506	Hämäläinen P, Takala J, Kiat TB (2017) Global estimates of occupational accidents and work-related illnesses 2017. World 2017:3–4 Health and Safety Excutive (2017) Occupational lung disease in Great Britain (Internet). http://w ww.h se.g ov.u k/s tatis tics/c ausd is/ respi ratory- disea ses. pd	No	population difference
1507	Löfstedt H, Hagström K, Bryngelsson I-L et al (2017) Respiratory symptoms and lung function in relation to wood dust and monoterpene exposure in the wood pellet industry. Upsala J Med Sci 122:78–84	No	population difference
1508	Omole JO, Fabunmi AA, Akosile CO (2018) Respiratory function of sawmill workers and their relationship to duration of exposure to wood dust seen in Nigeria. J Environ Occup Health 7:9–16	No	population difference
1509	Omole JO, Fabunmi AA, Akosile CO (2018) Respiratory function of sawmill workers and their relationship to duration of exposure to wood dust seen in Nigeria. J Environ Occup Health 7:9–17	No	population difference
1510	Omole JO, Fabunmi AA, Akosile CO (2018) Respiratory function of sawmill workers and their relationship to duration of exposure to wood dust seen in Nigeria. J Environ Occup Health 7:9–18	No	population difference
1511	Omole JO, Fabunmi AA, Akosile CO (2018) Respiratory function of sawmill workers and their relationship to duration of exposure to wood dust seen in Nigeria. J Environ Occup Health 7:9–19	No	population difference
1512	Omole JO, Fabunmi AA, Akosile CO (2018) Respiratory function of sawmill workers and their relationship to duration of exposure to wood dust seen in Nigeria. J Environ Occup Health 7:9–20	No	population difference
1513	Omole JO, Fabunmi AA, Akosile CO (2018) Respiratory function of sawmill workers and their relationship to duration of exposure to wood dust seen in Nigeria. J Environ Occup Health 7:9–21	No	population difference
1514	Omole JO, Fabunmi AA, Akosile CO (2018) Respiratory function of sawmill workers and their relationship to duration of exposure to wood dust seen in Nigeria. J Environ Occup Health 7:9–22	No	population difference
1515	Omole JO, Fabunmi AA, Akosile CO (2018) Respiratory function of sawmill workers and their relationship to duration of exposure to wood dust seen in Nigeria. J Environ Occup Health 7:9–23	No	population difference
1516	Omole JO, Fabunmi AA, Akosile CO (2018) Respiratory function of sawmill workers and their relationship to duration of exposure to wood dust seen in Nigeria. J Environ Occup Health 7:9–24	No	population difference
1517	Omole JO, Fabunmi AA, Akosile CO (2018) Respiratory function of sawmill workers and their relationship to duration of exposure to wood dust seen in Nigeria. J Environ Occup Health 7:9–25	No	population difference
1518	Omole JO, Fabunmi AA, Akosile CO (2018) Respiratory function of sawmill workers and their relationship to duration of exposure to wood dust seen in Nigeria. J Environ Occup Health 7:9–26	No	population difference
1519	Omole JO, Fabunmi AA, Akosile CO (2018) Respiratory function of sawmill workers and their relationship to duration of exposure to wood dust seen in Nigeria. J Environ Occup Health 7:9–27	No	population difference
1520	Omole JO, Fabunmi AA, Akosile CO (2018) Respiratory function of sawmill workers and their relationship to duration of exposure to wood dust seen in Nigeria. J Environ Occup Health 7:9–28	No	population difference
1521	Omole JO, Fabunmi AA, Akosile CO (2018) Respiratory function of sawmill workers and their relationship to duration of exposure to wood dust seen in Nigeria. J Environ Occup Health 7:9–29	No	population difference
1522	Omole JO, Fabunmi AA, Akosile CO (2018) Respiratory function of sawmill workers and their relationship to duration of exposure to wood dust seen in Nigeria. J Environ Occup Health 7:9–30	No	population difference
1523	Omole JO, Fabunmi AA, Akosile CO (2018) Respiratory function of sawmill workers and their relationship to duration of exposure to wood dust seen in Nigeria. J Environ Occup Health 7:9–31	No	population difference
1524	Omole JO, Fabunmi AA, Akosile CO (2018) Respiratory function of sawmill workers and their relationship to duration of exposure to wood dust seen in Nigeria. J Environ Occup Health 7:9–32	No	population difference
1525	Omole JO, Fabunmi AA, Akosile CO (2018) Respiratory function of sawmill workers and their relationship to duration of exposure to wood dust seen in Nigeria. J Environ Occup Health 7:9–33	No	population difference
1526	Omole JO, Fabunmi AA, Akosile CO (2018) Respiratory function of sawmill workers and their relationship to duration of exposure to wood dust seen in Nigeria. J Environ Occup Health 7:9–34	No	population difference
1527	Omole JO, Fabunmi AA, Akosile CO (2018) Respiratory function of sawmill workers and their relationship to duration of exposure to wood dust seen in Nigeria. J Environ Occup Health 7:9–35	No	population difference
1528	Omole JO, Fabunmi AA, Akosile CO (2018) Respiratory function of sawmill workers and their relationship to duration of exposure to wood dust seen in Nigeria. J Environ Occup Health 7:9–36	No	population difference
1529	Omole JO, Fabunmi AA, Akosile CO (2018) Respiratory function of sawmill workers and their relationship to duration of exposure to wood dust seen in Nigeria. J Environ Occup Health 7:9–37	No	population difference
1530	Omole JO, Fabunmi AA, Akosile CO (2018) Respiratory function of sawmill workers and their relationship to duration of exposure to wood dust seen in Nigeria. J Environ Occup Health 7:9–38	No	population difference
1531	Omole JO, Fabunmi AA, Akosile CO (2018) Respiratory function of sawmill workers and their relationship to duration of exposure to wood dust seen in Nigeria. J Environ Occup Health 7:9–39	No	population difference
1532	Omole JO, Fabunmi AA, Akosile CO (2018) Respiratory function of sawmill workers and their relationship to duration of exposure to wood dust seen in Nigeria. J Environ Occup Health 7:9–40	No	population difference
1533	Omole JO, Fabunmi AA, Akosile CO (2018) Respiratory function of sawmill workers and their relationship to duration of exposure to wood dust seen in Nigeria. J Environ Occup Health 7:9–41	No	population difference
1534	Omole JO, Fabunmi AA, Akosile CO (2018) Respiratory function of sawmill workers and their relationship to duration of exposure to wood dust seen in Nigeria. J Environ Occup Health 7:9–42	No	population difference
1535	Omole JO, Fabunmi AA, Akosile CO (2018) Respiratory function of sawmill workers and their relationship to duration of exposure to wood dust seen in Nigeria. J Environ Occup Health 7:9–43	No	population difference
1536	Omole JO, Fabunmi AA, Akosile CO (2018) Respiratory function of sawmill workers and their relationship to duration of exposure to wood dust seen in Nigeria. J Environ Occup Health 7:9–44	No	population difference
1537	Omole JO, Fabunmi AA, Akosile CO (2018) Respiratory function of sawmill workers and their relationship to duration of exposure to wood dust seen in Nigeria. J Environ Occup Health 7:9–45	No	population difference
1538	Omole JO, Fabunmi AA, Akosile CO (2018) Respiratory function of sawmill workers and their relationship to duration of exposure to wood dust seen in Nigeria. J Environ Occup Health 7:9–46	No	population difference
1539	Omole JO, Fabunmi AA, Akosile CO (2018) Respiratory function of sawmill workers and their relationship to duration of exposure to wood dust seen in Nigeria. J Environ Occup Health 7:9–47	No	population difference
1540	Omole JO, Fabunmi AA, Akosile CO (2018) Respiratory function of sawmill workers and their relationship to duration of exposure to wood dust seen in Nigeria. J Environ Occup Health 7:9–48	No	population difference
1541	Omole JO, Fabunmi AA, Akosile CO (2018) Respiratory function of sawmill workers and their relationship to duration of exposure to wood dust seen in Nigeria. J Environ Occup Health 7:9–49	No	population difference
1542	Omole JO, Fabunmi AA, Akosile CO (2018) Respiratory function of sawmill workers and their relationship to duration of exposure to wood dust seen in Nigeria. J Environ Occup Health 7:9–50	No	population difference
1543	Omole JO, Fabunmi AA, Akosile CO (2018) Respiratory function of sawmill workers and their relationship to duration of exposure to wood dust seen in Nigeria. J Environ Occup Health 7:9–51	No	population difference
1544	Omole JO, Fabunmi AA, Akosile CO (2018) Respiratory function of sawmill workers and their relationship to duration of exposure to wood dust seen in Nigeria. J Environ Occup Health 7:9–52	No	population difference
1545	Omole JO, Fabunmi AA, Akosile CO (2018) Respiratory function of sawmill workers and their relationship to duration of exposure to wood dust seen in Nigeria. J Environ Occup Health 7:9–53	No	population difference
1546	Omole JO, Fabunmi AA, Akosile CO (2018) Respiratory function of sawmill workers and their relationship to duration of exposure to wood dust seen in Nigeria. J Environ Occup Health 7:9–54	No	population difference
1547	Omole JO, Fabunmi AA, Akosile CO (2018) Respiratory function of sawmill workers and their relationship to duration of exposure to wood dust seen in Nigeria. J Environ Occup Health 7:9–55	No	population difference
1548	Omole JO, Fabunmi AA, Akosile CO (2018) Respiratory function of sawmill workers and their relationship to duration of exposure to wood dust seen in Nigeria. J Environ Occup Health 7:9–56	No	population difference
1549	Omole JO, Fabunmi AA, Akosile CO (2018) Respiratory function of sawmill workers and their relationship to duration of exposure to wood dust seen in Nigeria. J Environ Occup Health 7:9–57	No	population difference
1550	Omole JO, Fabunmi AA, Akosile CO (2018) Respiratory function of sawmill workers and their relationship to duration of exposure to wood dust seen in Nigeria. J Environ Occup Health 7:9–58	No	population difference
1551	Omole JO, Fabunmi AA, Akosile CO (2018) Respiratory function of sawmill workers and their relationship to duration of exposure to wood dust seen in Nigeria. J Environ Occup Health 7:9–59	No	population difference
1552	Omole JO, Fabunmi AA, Akosile CO (2018) Respiratory function of sawmill workers and their relationship to duration of exposure to wood dust seen in Nigeria. J Environ Occup Health 7:9–60	No	population difference
1553	Omole JO, Fabunmi AA, Akosile CO (2018) Respiratory function of sawmill workers and their relationship to duration of exposure to wood dust seen in Nigeria. J Environ Occup Health 7:9–61	No	population difference
1554	Omole JO, Fabunmi AA, Akosile CO (2018) Respiratory function of sawmill workers and their relationship to duration of exposure to wood dust seen in Nigeria. J Environ Occup Health 7:9–62	No	population difference
1555	Omole JO, Fabunmi AA, Akosile CO (2018) Respiratory function of sawmill workers and their relationship to duration of exposure to wood dust seen in Nigeria. J Environ Occup Health 7:9–63	No	population difference
1556	Omole JO, Fabunmi AA, Akosile CO (2018) Respiratory function of sawmill workers and their relationship to duration of exposure to wood dust seen in Nigeria. J Environ Occup Health 7:9–64	No	population difference
1557	Omole JO, Fabunmi AA, Akosile CO (2018) Respiratory function of sawmill workers and their relationship to duration of exposure to wood dust seen in Nigeria. J Environ Occup Health 7:9–65	No	population difference
1558	Omole JO, Fabunmi AA, Akosile CO (2018) Respiratory function of sawmill workers and their relationship to duration of exposure to wood dust seen in Nigeria. J Environ Occup Health 7:9–66	No	population difference
1559	Omole JO, Fabunmi AA, Akosile CO (2018) Respiratory function of sawmill workers and their relationship to duration of exposure to wood dust seen in Nigeria. J Environ Occup Health 7:9–67	No	population difference
1560	Omole JO, Fabunmi AA, Akosile CO (2018) Respiratory function of sawmill workers and their relationship to duration of exposure to wood dust seen in Nigeria. J Environ Occup Health 7:9–68	No	population difference
1561	Omole JO, Fabunmi AA, Akosile CO (2018) Respiratory function of sawmill workers and their relationship to duration of exposure to wood dust seen in Nigeria. J Environ Occup Health 7:9–69	No	population difference
1562	Omole JO, Fabunmi AA, Akosile CO (2018) Respiratory function of sawmill workers and their relationship to duration of exposure to wood dust seen in Nigeria. J Environ Occup Health 7:9–70	No	population difference
1563	Omole JO, Fabunmi AA, Akosile CO (2018) Respiratory function of sawmill workers and their relationship to duration of exposure to wood dust seen in Nigeria. J Environ Occup Health 7:9–71	No	population difference
1564	Omole JO, Fabunmi AA, Akosile CO (2018) Respiratory function of sawmill workers and their relationship to duration of exposure to wood dust seen in Nigeria. J Environ Occup Health 7:9–72	No	population difference
1565	Omole JO, Fabunmi AA, Akosile CO (2018) Respiratory function of sawmill workers and their relationship to duration of exposure to wood dust seen in Nigeria. J Environ Occup Health 7:9–73	No	population difference
1566	Omole JO, Fabunmi AA, Akosile CO (2018) Respiratory function of sawmill workers and their relationship to duration of exposure to wood dust seen in Nigeria. J Environ Occup Health 7:9–74	No	population difference
1567	Omole JO, Fabunmi AA, Akosile CO (2018) Respiratory function of sawmill workers and their relationship to duration of exposure to wood dust seen in Nigeria. J Environ Occup Health 7:9–75	No	population difference
1568	Omole JO, Fabunmi AA, Akosile CO (2018) Respiratory function of sawmill workers and their relationship to duration of exposure to wood dust seen in Nigeria. J Environ Occup Health 7:9–76	No	population difference
1569	Omole JO, Fabunmi AA, Akosile CO (2018) Respiratory function of sawmill workers and their relationship to duration of exposure to wood dust seen in Nigeria. J Environ Occup Health 7:9–77	No	population difference
1570	Omole JO, Fabunmi AA, Akosile CO (2018) Respiratory function of sawmill workers and their relationship to duration of exposure to wood dust seen in Nigeria. J Environ Occup Health 7:9–78	No	population difference
1571	Omole JO, Fabunmi AA, Akosile CO (2018) Respiratory function of sawmill workers and their relationship to duration of exposure to wood dust seen in Nigeria. J Environ Occup Health 7:9–79	No	population difference
1572	Omole JO, Fabunmi AA, Akosile CO (2018) Respiratory function of sawmill workers and their relationship to duration of exposure to wood dust seen in Nigeria. J Environ Occup Health 7:9–80	No	population difference
1573	Omole JO, Fabunmi AA, Akosile CO (2018) Respiratory function of sawmill workers and their relationship to duration of exposure to wood dust seen in Nigeria. J Environ Occup Health 7:9–81	No	population difference
1574	Omole JO, Fabunmi AA, Akosile CO (2018) Respiratory function of sawmill workers and their relationship to duration of exposure to wood dust seen in Nigeria. J Environ Occup Health 7:9–82	No	population difference
1575	Omole JO, Fabunmi AA, Akosile CO (2018) Respiratory function of sawmill workers and their relationship to duration of exposure to wood dust seen in Nigeria. J Environ Occup Health 7:9–83	No	population difference
1576	Omole JO, Fabunmi AA, Akosile CO (2018) Respiratory function of sawmill workers and their relationship to duration of exposure to wood dust seen in Nigeria. J Environ Occup Health 7:9–84	No	population difference
1577	Omole JO, Fabunmi AA, Akosile CO (2018) Respiratory function of sawmill workers and their relationship to duration of exposure to wood dust seen in Nigeria. J Environ Occup Health 7:9–85	No	population difference
1578	Omole JO, Fabunmi AA, Akosile CO (2018) Respiratory function of sawmill workers and their relationship to duration of exposure to wood dust seen in Nigeria. J Environ Occup Health 7:9–86	No	population difference
1579	Omole JO, Fabunmi AA, Akosile CO (2018) Respiratory function of sawmill workers and their relationship to duration of exposure to wood dust seen in Nigeria. J Environ Occup Health 7:9–87	No	population difference
1580	Omole JO, Fabunmi AA, Akosile CO (2018) Respiratory function of sawmill workers and their relationship to duration of exposure to wood dust seen in Nigeria. J Environ Occup Health 7:9–88	No	population difference
1581	Omole JO, Fabunmi AA, Akosile CO (2018) Respiratory function of sawmill workers and their relationship to duration of exposure to wood dust seen in Nigeria. J Environ Occup Health 7:9–89	No	population difference
1582	Omole JO, Fabunmi AA, Akosile CO (2018) Respiratory function of sawmill workers and their relationship to duration of exposure to wood dust seen in Nigeria. J Environ Occup Health 7:9–90	No	population difference
1583	Omole JO, Fabunmi AA, Akosile CO (2018) Respiratory function of sawmill workers and their relationship to duration of exposure to wood dust seen in Nigeria. J Environ Occup Health 7:9–91	No	population difference
1584	Omole JO, Fabunmi AA, Akosile CO (2018) Respiratory function of sawmill workers and their relationship to duration of exposure to wood dust seen in Nigeria. J Environ Occup Health 7:9–92	No	population difference
1585	Omole JO, Fabunmi AA, Akosile CO (2018) Respiratory function of sawmill workers and their relationship to duration of exposure to wood dust seen in Nigeria. J Environ Occup Health 7:9–93	No	population difference
1586	Omole JO, Fabunmi AA, Akosile CO (2018) Respiratory function of sawmill workers and their relationship to duration of exposure to wood dust seen in Nigeria. J Environ Occup Health 7:9–94	No	population difference
1587	Omole JO, Fabunmi AA, Akosile CO (2018) Respiratory function of sawmill workers and their relationship to duration of exposure to wood dust seen in Nigeria. J Environ Occup Health 7:9–95	No	population difference
1588	Omole JO, Fabunmi AA, Akosile CO (2018) Respiratory function of sawmill workers and their relationship to duration of exposure to wood dust seen in Nigeria. J Environ Occup Health 7:9–96	No	population difference
1589	Omole JO, Fabunmi AA, Akosile CO (2018) Respiratory function of sawmill workers and their relationship to duration of exposure to wood dust seen in Nigeria. J Environ Occup Health 7:9–97	No	population difference
1590	Omole JO, Fabunmi AA, Akosile CO (2018) Respiratory function of sawmill workers and their relationship to duration of exposure to wood dust seen in Nigeria. J Environ Occup Health 7:9–98	No	population difference
1591	Omole JO, Fabunmi AA, Akosile CO (2018) Respiratory function of sawmill workers and their relationship to duration of exposure to wood dust seen in Nigeria. J Environ Occup Health 7:9–99	No	population difference
1592	Omole JO, Fabunmi AA, Akosile CO (2018) Respiratory function of sawmill workers and their relationship to duration of exposure to wood dust seen in Nigeria. J Environ Occup Health 7:9–100	No	population difference
1593	Omole JO, Fabunmi AA, Akosile CO (2018) Respiratory function of sawmill workers and their relationship to duration of exposure to wood dust seen in Nigeria. J Environ Occup Health 7:9–101	No	population difference
1594	Omole JO, Fabunmi AA, Akosile CO (2018) Respiratory function of sawmill workers and their relationship to duration of exposure to wood dust seen in Nigeria. J Environ Occup Health 7:9–102	No	population difference
1595	Omole JO, Fabunmi AA, Akosile CO (2018) Respiratory function of sawmill workers and their relationship to duration of exposure to wood dust seen in Nigeria. J Environ Occup Health 7:9–103	No	population difference
1596	Omole JO, Fabunmi AA, Akosile CO (2018) Respiratory function of sawmill workers and their relationship to duration of exposure to wood dust seen in Nigeria. J Environ Occup Health 7:9–104	No	population difference
1597	Omole JO, Fabunmi AA, Akosile CO (2018) Respiratory function of sawmill workers and their relationship to duration of exposure to wood dust seen in Nigeria. J Environ Occup Health 7:9–105	No	population difference
1598	Omole JO, Fabunmi AA, Akosile CO (2018) Respiratory function of sawmill workers and their relationship to duration of exposure to wood dust seen in Nigeria. J Environ Occup Health 7:9–106	No	population difference
1599	Omole JO, Fabunmi AA, Akosile CO (2018) Respiratory function of sawmill workers and their relationship to duration of exposure to wood dust seen in Nigeria. J Environ Occup Health 7:9–107	No	population difference
1600	Omole JO, Fabunmi AA, Akosile CO (2018) Respiratory function of sawmill workers and their relationship to duration of exposure to wood dust seen in Nigeria. J Environ Occup Health 7:9–108	No	population difference
1601	Omole JO, Fabunmi AA, Akosile CO (2018) Respiratory function of sawmill workers and their relationship to duration of exposure to wood dust seen in Nigeria. J Environ Occup Health 7:9–109	No	population difference
1602	Omole JO, Fabunmi AA, Akosile CO (2018) Respiratory function of sawmill workers and their relationship to duration of exposure to wood dust seen in Nigeria. J Environ Occup Health 7:9–110	No	population difference
1603	Omole JO, Fabunmi AA, Akosile CO (2018) Respiratory function of sawmill workers and their relationship to duration of exposure to wood dust seen in Nigeria. J Environ Occup Health 7:9–111	No	population difference
1604	Omole JO, Fabunmi AA, Akosile CO (2018) Respiratory function of sawmill workers and their relationship to duration of exposure to wood dust seen in Nigeria. J Environ Occup Health 7:9–112	No	population difference
1605	Omole JO, Fabunmi AA, Akosile CO (2018) Respiratory function of sawmill workers and their relationship to duration of exposure to wood dust seen in Nigeria. J Environ Occup Health 7:9–113	No	population difference
1606	Omole JO, Fabunmi AA, Akosile CO (2018) Respiratory function of sawmill workers and their relationship to duration of exposure to wood dust seen in Nigeria. J Environ Occup Health 7:9–114	No	population difference
1607	Omole JO, Fabunmi AA, Akosile CO (2018) Respiratory function of sawmill workers and their relationship to duration of exposure to wood dust seen in Nigeria. J Environ Occup Health 7:9–115	No	population difference
1608	Omole JO, Fabunmi AA, Akosile CO (2018) Respiratory function of sawmill workers and their relationship to duration of exposure to wood dust seen in Nigeria. J Environ Occup Health 7:9–116	No	population difference
1609	Omole JO, Fabunmi AA, Akosile CO (2018) Respiratory function of sawmill workers and their relationship to duration of exposure to wood dust seen in Nigeria. J Environ Occup Health 7:9–117	No	population difference
1610	Omole JO, Fabunmi AA, Akosile CO (2018) Respiratory function of sawmill workers and their relationship to duration of exposure to wood dust seen in Nigeria. J Environ Occup Health 7:9–118	No	population difference
1611	Omole JO, Fabunmi AA, Akosile CO (2018) Respiratory function of sawmill workers and their relationship to duration of exposure to wood dust seen in Nigeria. J Environ Occup Health 7:9–119	No	population difference
1612	Omole JO, Fabunmi AA, Akosile CO (2018) Respiratory function of sawmill workers and their relationship to duration of exposure to wood dust seen in Nigeria. J Environ Occup Health 7:9–120	No	population difference
1613	Omole JO, Fabunmi AA, Akosile CO (2018) Respiratory function of sawmill workers and their relationship to duration of exposure to wood dust seen in Nigeria. J Environ Occup Health 7:9–121	No	population difference
1614	Omole JO, Fabunmi AA, Akosile CO (2018) Respiratory function of sawmill workers and their relationship to duration of exposure to wood dust seen in Nigeria. J Environ Occup Health 7:9–122	No	population difference
1615	Omole JO, Fabunmi AA, Akosile CO (2018) Respiratory function of sawmill workers and their relationship to duration of exposure to wood dust seen in Nigeria. J Environ Occup Health 7:9–123	No	population difference
1616	Omole JO, Fabunmi AA, Akosile CO (2018) Respiratory function of sawmill workers and their relationship to duration of exposure to wood dust seen in Nigeria. J Environ Occup Health 7:9–124	No	population difference
1617	Omole JO, Fabunmi AA, Akosile CO (2018) Respiratory function of sawmill workers and their relationship to duration of exposure to wood dust seen in Nigeria. J Environ Occup Health 7:9–125	No	population difference
1618	Omole JO, Fabunmi AA, Akosile CO (2018) Respiratory function of sawmill workers and their relationship to duration of exposure to wood dust seen in Nigeria. J Environ Occup Health 7:9–126	No	population difference
1619	Omole JO, Fabunmi AA, Akosile CO (2018) Respiratory function of sawmill workers and their relationship to duration of exposure to wood dust seen in Nigeria. J Environ Occup Health 7:9–127	No	population difference
1620	Omole JO, Fabunmi AA, Akosile CO (2018) Respiratory function of sawmill workers and their relationship to duration of exposure to wood dust seen in Nigeria. J Environ Occup Health 7:9–128	No	population difference
1621	Omole JO, Fabunmi AA, Akosile CO (2018) Respiratory function of sawmill workers and their relationship to duration of exposure to wood dust seen in Nigeria. J Environ Occup Health 7:9–129	No	population difference
1622	Omole JO, Fabunmi AA, Akosile CO (2018) Respiratory function of sawmill workers and their relationship to duration of exposure to wood dust seen in Nigeria. J Environ Occup Health 7:9–130	No	population difference
1623	Omole JO, Fabunmi AA, Akosile CO (2018) Respiratory function of sawmill workers and their relationship to duration of exposure to wood dust seen in Nigeria. J Environ Occup Health 7:9–131	No	population difference
1624	Omole JO, Fabunmi AA, Akosile CO (2018) Respiratory function of sawmill workers and their relationship to duration of exposure to wood dust seen in Nigeria. J Environ Occup Health 7:9–132	No	population difference
1625	Omole JO, Fabunmi AA, Akosile CO (2018) Respiratory function of sawmill workers and their relationship to duration of exposure to wood dust seen in Nigeria. J Environ Occup Health 7:9–133	No	population difference
1626	Omole JO, Fabunmi AA, Akosile CO (2018) Respiratory function of sawmill workers and their relationship to duration of exposure to wood dust seen in Nigeria. J Environ Occup Health 7:9–134	No	population difference
1627	Omole JO, Fabunmi AA, Akosile CO (2018) Respiratory function of sawmill workers and their relationship to duration of exposure to wood dust seen in Nigeria. J Environ Occup Health 7:9–135	No	population difference
1628	Omole JO, Fabunmi AA, Akosile CO (2018) Respiratory function of sawmill workers and their relationship to duration of exposure to wood dust seen in Nigeria. J Environ Occup Health 7:9–136	No	population difference
1629	Omole JO, Fabunmi AA, Akosile CO (2018) Respiratory function of sawmill workers and their relationship to duration of exposure to wood dust seen in Nigeria. J Environ Occup Health 7:9–137	No	population difference
1630	Omole JO, Fabunmi AA, Akosile CO (2018) Respiratory function of sawmill workers and their relationship to duration of exposure to wood dust seen in Nigeria. J Environ Occup Health 7:9–138	No	population difference
1631	Omole JO, Fabunmi AA, Akosile CO (2018) Respiratory function of sawmill workers and their relationship to duration of exposure to wood dust seen in Nigeria. J Environ Occup Health 7:9–139	No	population difference
1632	Omole JO, Fabunmi AA, Akosile CO (2018) Respiratory function of sawmill workers and their relationship to duration of exposure to wood dust seen in Nigeria. J Environ Occup Health 7:9–140	No	population difference
1633	Omole JO, Fabunmi AA, Akosile CO (2018) Respiratory function of sawmill workers and their relationship to duration of exposure to wood dust seen in Nigeria. J Environ Occup Health 7:9–141	No	population difference
1634	Omole JO, Fabunmi AA, Akosile CO (2018) Respiratory function of sawmill workers and their relationship to duration of exposure to wood dust seen in Nigeria. J Environ Occup Health 7:9–142	No	population difference
1635	Omole JO, Fabunmi AA, Akosile CO (2018) Respiratory function of sawmill workers and their relationship to duration of exposure to wood dust seen in Nigeria. J Environ Occup Health 7:9–143	No	population difference
1636	Omole JO, Fabunmi AA, Akosile CO (2018) Respiratory function of sawmill workers and their relationship to duration of exposure to wood dust seen in Nigeria. J Environ Occup Health 7:9–144	No	population difference
1637	Omole JO, Fabunmi AA, Akosile CO (2018) Respiratory function of sawmill workers and their relationship to duration of exposure to wood dust seen in Nigeria. J Environ Occup Health 7:9–145	No	population difference
1638	Siyoum K, Alemu K and Kifle M. Respiratory symptoms and associated factors among cement factory workers and civil servants in North Shoa, Oromia Regional State, North West Ethiopia: Comparative cross sectional study. Occup Med Health Aff 2014; 2(4): 182.	No	population difference
1639	Abraha MT. Occupational Respiratory Health Symptoms and Associated Factors among Street Sweepers in Addis Ababa, Ethiopia, 2016, https://www.scitechnol.com/proceedings/occupational- respiratory-health-symptoms-and-associated-factorsamong- street-sweepers-in-addis-ababa-ethiopia-8367.html	No	population difference
1640	Hosseini KD, Malekshahi Nejad V, Sun H et al (2020) Prevalence of respiratory symptoms and spirometric changes among nonsmoker male wood workers. PLoS ONE 15:e0224860	No	outcome difference
1641	Zhu D, Asnani PU, Zurbrügg C, et al. Improving municipal solid waste management in India, 2008, http://www.india environmentportal.org.in/files/swm_in_india.pdf	No	Outcome diffrence
1642	Zhu D, Asnani PU, Zurbrügg C, et al. Improving municipal solid waste management in India, 2008, http://www.india environmentportal.org.in/files/swm_in_india.pdf	No	Outcome diffrence
1643	Zhu D, Asnani PU, Zurbrügg C, et al. Improving municipal solid waste management in India, 2008, http://www.india environmentportal.org.in/files/swm_in_india.pdf	No	Outcome diffrence
1644	Zhu D, Asnani PU, Zurbrügg C, et al. Improving municipal solid waste management in India, 2008, http://www.india environmentportal.org.in/files/swm_in_india.pdf	No	Outcome diffrence
1645	Zhu D, Asnani PU, Zurbrügg C, et al. Improving municipal solid waste management in India, 2008, http://www.india environmentportal.org.in/files/swm_in_india.pdf	No	Outcome diffrence
1646	Zhu D, Asnani PU, Zurbrügg C, et al. Improving municipal solid waste management in India, 2008, http://www.india environmentportal.org.in/files/swm_in_india.pdf	No	Outcome diffrence
1647	Zhu D, Asnani PU, Zurbrügg C, et al. Improving municipal solid waste management in India, 2008, http://www.india environmentportal.org.in/files/swm_in_india.pdf	No	Outcome diffrence
1648	Zhu D, Asnani PU, Zurbrügg C, et al. Improving municipal solid waste management in India, 2008, http://www.india environmentportal.org.in/files/swm_in_india.pdf	No	Outcome diffrence
1649	Zhu D, Asnani PU, Zurbrügg C, et al. Improving municipal solid waste management in India, 2008, http://www.india environmentportal.org.in/files/swm_in_india.pdf	No	Outcome diffrence
1650	Zhu D, Asnani PU, Zurbrügg C, et al. Improving municipal solid waste management in India, 2008, http://www.india environmentportal.org.in/files/swm_in_india.pdf	No	Outcome diffrence
1651	Zhu D, Asnani PU, Zurbrügg C, et al. Improving municipal solid waste management in India, 2008, http://www.india environmentportal.org.in/files/swm_in_india.pdf	No	Outcome diffrence
1652	Zhu D, Asnani PU, Zurbrügg C, et al. Improving municipal solid waste management in India, 2008, http://www.india environmentportal.org.in/files/swm_in_india.pdf	No	Outcome diffrence
1653	Zhu D, Asnani PU, Zurbrügg C, et al. Improving municipal solid waste management in India, 2008, http://www.india environmentportal.org.in/files/swm_in_india.pdf	No	Outcome diffrence
1654	Zhu D, Asnani PU, Zurbrügg C, et al. Improving municipal solid waste management in India, 2008, http://www.india environmentportal.org.in/files/swm_in_india.pdf	No	Outcome diffrence
1655	Zhu D, Asnani PU, Zurbrügg C, et al. Improving municipal solid waste management in India, 2008, http://www.india environmentportal.org.in/files/swm_in_india.pdf	No	Outcome diffrence
1656	Zhu D, Asnani PU, Zurbrügg C, et al. Improving municipal solid waste management in India, 2008, http://www.india environmentportal.org.in/files/swm_in_india.pdf	No	Outcome diffrence
1657	Zhu D, Asnani PU, Zurbrügg C, et al. Improving municipal solid waste management in India, 2008, http://www.india environmentportal.org.in/files/swm_in_india.pdf	No	Outcome diffrence
1658	Zhu D, Asnani PU, Zurbrügg C, et al. Improving municipal solid waste management in India, 2008, http://www.india environmentportal.org.in/files/swm_in_india.pdf	No	Outcome diffrence
1659	Zhu D, Asnani PU, Zurbrügg C, et al. Improving municipal solid waste management in India, 2008, http://www.india environmentportal.org.in/files/swm_in_india.pdf	No	Outcome diffrence
1660	Zhu D, Asnani PU, Zurbrügg C, et al. Improving municipal solid waste management in India, 2008, http://www.india environmentportal.org.in/files/swm_in_india.pdf	No	Outcome diffrence
1661	Zhu D, Asnani PU, Zurbrügg C, et al. Improving municipal solid waste management in India, 2008, http://www.india environmentportal.org.in/files/swm_in_india.pdf	No	Outcome diffrence
1662	Zhu D, Asnani PU, Zurbrügg C, et al. Improving municipal solid waste management in India, 2008, http://www.india environmentportal.org.in/files/swm_in_india.pdf	No	Outcome diffrence
1663	Zhu D, Asnani PU, Zurbrügg C, et al. Improving municipal solid waste management in India, 2008, http://www.india environmentportal.org.in/files/swm_in_india.pdf	No	Outcome diffrence
1664	Zhu D, Asnani PU, Zurbrügg C, et al. Improving municipal solid waste management in India, 2008, http://www.india environmentportal.org.in/files/swm_in_india.pdf	No	Outcome diffrence
1665	Zhu D, Asnani PU, Zurbrügg C, et al. Improving municipal solid waste management in India, 2008, http://www.india environmentportal.org.in/files/swm_in_india.pdf	No	Outcome diffrence
1666	Zhu D, Asnani PU, Zurbrügg C, et al. Improving municipal solid waste management in India, 2008, http://www.india environmentportal.org.in/files/swm_in_india.pdf	No	Outcome diffrence
1667	Zhu D, Asnani PU, Zurbrügg C, et al. Improving municipal solid waste management in India, 2008, http://www.india environmentportal.org.in/files/swm_in_india.pdf	No	Outcome diffrence
1668	Zhu D, Asnani PU, Zurbrügg C, et al. Improving municipal solid waste management in India, 2008, http://www.india environmentportal.org.in/files/swm_in_india.pdf	No	Outcome diffrence
1669	Zhu D, Asnani PU, Zurbrügg C, et al. Improving municipal solid waste management in India, 2008, http://www.india environmentportal.org.in/files/swm_in_india.pdf	No	Outcome diffrence
1670	Zhu D, Asnani PU, Zurbrügg C, et al. Improving municipal solid waste management in India, 2008, http://www.india environmentportal.org.in/files/swm_in_india.pdf	No	Outcome diffrence
1671	Zhu D, Asnani PU, Zurbrügg C, et al. Improving municipal solid waste management in India, 2008, http://www.india environmentportal.org.in/files/swm_in_india.pdf	No	Outcome diffrence
1672	Zhu D, Asnani PU, Zurbrügg C, et al. Improving municipal solid waste management in India, 2008, http://www.india environmentportal.org.in/files/swm_in_india.pdf	No	Outcome diffrence
1673	Zhu D, Asnani PU, Zurbrügg C, et al. Improving municipal solid waste management in India, 2008, http://www.india environmentportal.org.in/files/swm_in_india.pdf	No	Outcome diffrence
1674	Zhu D, Asnani PU, Zurbrügg C, et al. Improving municipal solid waste management in India, 2008, http://www.india environmentportal.org.in/files/swm_in_india.pdf	No	Outcome diffrence
1675	Zhu D, Asnani PU, Zurbrügg C, et al. Improving municipal solid waste management in India, 2008, http://www.india environmentportal.org.in/files/swm_in_india.pdf	No	Outcome diffrence
1676	Zhu D, Asnani PU, Zurbrügg C, et al. Improving municipal solid waste management in India, 2008, http://www.india environmentportal.org.in/files/swm_in_india.pdf	No	Outcome diffrence
1677	Zhu D, Asnani PU, Zurbrügg C, et al. Improving municipal solid waste management in India, 2008, http://www.india environmentportal.org.in/files/swm_in_india.pdf	No	Outcome diffrence
1678	Zhu D, Asnani PU, Zurbrügg C, et al. Improving municipal solid waste management in India, 2008, http://www.india environmentportal.org.in/files/swm_in_india.pdf	No	Outcome diffrence
1679	Zhu D, Asnani PU, Zurbrügg C, et al. Improving municipal solid waste management in India, 2008, http://www.india environmentportal.org.in/files/swm_in_india.pdf	No	Outcome diffrence
1680	Zhu D, Asnani PU, Zurbrügg C, et al. Improving municipal solid waste management in India, 2008, http://www.india environmentportal.org.in/files/swm_in_india.pdf	No	Outcome diffrence
1681	Zhu D, Asnani PU, Zurbrügg C, et al. Improving municipal solid waste management in India, 2008, http://www.india environmentportal.org.in/files/swm_in_india.pdf	No	Outcome diffrence
1682	Zhu D, Asnani PU, Zurbrügg C, et al. Improving municipal solid waste management in India, 2008, http://www.india environmentportal.org.in/files/swm_in_india.pdf	No	Outcome diffrence
1683	Zhu D, Asnani PU, Zurbrügg C, et al. Improving municipal solid waste management in India, 2008, http://www.india environmentportal.org.in/files/swm_in_india.pdf	No	Outcome diffrence
1684	Zhu D, Asnani PU, Zurbrügg C, et al. Improving municipal solid waste management in India, 2008, http://www.india environmentportal.org.in/files/swm_in_india.pdf	No	Outcome diffrence
1685	Zhu D, Asnani PU, Zurbrügg C, et al. Improving municipal solid waste management in India, 2008, http://www.india environmentportal.org.in/files/swm_in_india.pdf	No	Outcome diffrence
1686	Zhu D, Asnani PU, Zurbrügg C, et al. Improving municipal solid waste management in India, 2008, http://www.india environmentportal.org.in/files/swm_in_india.pdf	No	Outcome diffrence
1687	Zhu D, Asnani PU, Zurbrügg C, et al. Improving municipal solid waste management in India, 2008, http://www.india environmentportal.org.in/files/swm_in_india.pdf	No	Outcome diffrence
1688	Zhu D, Asnani PU, Zurbrügg C, et al. Improving municipal solid waste management in India, 2008, http://www.india environmentportal.org.in/files/swm_in_india.pdf	No	Outcome diffrence
1689	Zhu D, Asnani PU, Zurbrügg C, et al. Improving municipal solid waste management in India, 2008, http://www.india environmentportal.org.in/files/swm_in_india.pdf	No	Outcome diffrence
1690	Zhu D, Asnani PU, Zurbrügg C, et al. Improving municipal solid waste management in India, 2008, http://www.india environmentportal.org.in/files/swm_in_india.pdf	No	Outcome diffrence
1691	Zhu D, Asnani PU, Zurbrügg C, et al. Improving municipal solid waste management in India, 2008, http://www.india environmentportal.org.in/files/swm_in_india.pdf	No	Outcome diffrence
1692	Zhu D, Asnani PU, Zurbrügg C, et al. Improving municipal solid waste management in India, 2008, http://www.india environmentportal.org.in/files/swm_in_india.pdf	No	Outcome diffrence
1693	Zhu D, Asnani PU, Zurbrügg C, et al. Improving municipal solid waste management in India, 2008, http://www.india environmentportal.org.in/files/swm_in_india.pdf	No	Outcome diffrence
1694	Zhu D, Asnani PU, Zurbrügg C, et al. Improving municipal solid waste management in India, 2008, http://www.india environmentportal.org.in/files/swm_in_india.pdf	No	Outcome diffrence
1695	Zhu D, Asnani PU, Zurbrügg C, et al. Improving municipal solid waste management in India, 2008, http://www.india environmentportal.org.in/files/swm_in_india.pdf	No	Outcome diffrence
1696	Zhu D, Asnani PU, Zurbrügg C, et al. Improving municipal solid waste management in India, 2008, http://www.india environmentportal.org.in/files/swm_in_india.pdf	No	Outcome diffrence
1697	Zhu D, Asnani PU, Zurbrügg C, et al. Improving municipal solid waste management in India, 2008, http://www.india environmentportal.org.in/files/swm_in_india.pdf	No	Outcome diffrence
1698	Zhu D, Asnani PU, Zurbrügg C, et al. Improving municipal solid waste management in India, 2008, http://www.india environmentportal.org.in/files/swm_in_india.pdf	No	Outcome diffrence
1699	Zhu D, Asnani PU, Zurbrügg C, et al. Improving municipal solid waste management in India, 2008, http://www.india environmentportal.org.in/files/swm_in_india.pdf	No	Outcome diffrence
1700	Zhu D, Asnani PU, Zurbrügg C, et al. Improving municipal solid waste management in India, 2008, http://www.india environmentportal.org.in/files/swm_in_india.pdf	No	Outcome diffrence
1701	Zhu D, Asnani PU, Zurbrügg C, et al. Improving municipal solid waste management in India, 2008, http://www.india environmentportal.org.in/files/swm_in_india.pdf	No	Outcome diffrence
1702	Zhu D, Asnani PU, Zurbrügg C, et al. Improving municipal solid waste management in India, 2008, http://www.india environmentportal.org.in/files/swm_in_india.pdf	No	Outcome diffrence
1703	Zhu D, Asnani PU, Zurbrügg C, et al. Improving municipal solid waste management in India, 2008, http://www.india environmentportal.org.in/files/swm_in_india.pdf	No	Outcome diffrence
1704	Zhu D, Asnani PU, Zurbrügg C, et al. Improving municipal solid waste management in India, 2008, http://www.india environmentportal.org.in/files/swm_in_india.pdf	No	Outcome diffrence
1705	Zhu D, Asnani PU, Zurbrügg C, et al. Improving municipal solid waste management in India, 2008, http://www.india environmentportal.org.in/files/swm_in_india.pdf	No	Outcome diffrence
1706	Zhu D, Asnani PU, Zurbrügg C, et al. Improving municipal solid waste management in India, 2008, http://www.india environmentportal.org.in/files/swm_in_india.pdf	No	Outcome diffrence
1707	Zhu D, Asnani PU, Zurbrügg C, et al. Improving municipal solid waste management in India, 2008, http://www.india environmentportal.org.in/files/swm_in_india.pdf	No	Outcome diffrence
1708	Zhu D, Asnani PU, Zurbrügg C, et al. Improving municipal solid waste management in India, 2008, http://www.india environmentportal.org.in/files/swm_in_india.pdf	No	Outcome diffrence
1709	Zhu D, Asnani PU, Zurbrügg C, et al. Improving municipal solid waste management in India, 2008, http://www.india environmentportal.org.in/files/swm_in_india.pdf	No	Outcome diffrence
1710	Zhu D, Asnani PU, Zurbrügg C, et al. Improving municipal solid waste management in India, 2008, http://www.india environmentportal.org.in/files/swm_in_india.pdf	No	Outcome diffrence
1711	Zhu D, Asnani PU, Zurbrügg C, et al. Improving municipal solid waste management in India, 2008, http://www.india environmentportal.org.in/files/swm_in_india.pdf	No	Outcome diffrence
1712	Zhu D, Asnani PU, Zurbrügg C, et al. Improving municipal solid waste management in India, 2008, http://www.india environmentportal.org.in/files/swm_in_india.pdf	No	Outcome diffrence
1713	Zhu D, Asnani PU, Zurbrügg C, et al. Improving municipal solid waste management in India, 2008, http://www.india environmentportal.org.in/files/swm_in_india.pdf	No	Outcome diffrence
1714	Zhu D, Asnani PU, Zurbrügg C, et al. Improving municipal solid waste management in India, 2008, http://www.india environmentportal.org.in/files/swm_in_india.pdf	No	Outcome diffrence
1715	Zhu D, Asnani PU, Zurbrügg C, et al. Improving municipal solid waste management in India, 2008, http://www.india environmentportal.org.in/files/swm_in_india.pdf	No	Outcome diffrence
1716	Zhu D, Asnani PU, Zurbrügg C, et al. Improving municipal solid waste management in India, 2008, http://www.india environmentportal.org.in/files/swm_in_india.pdf	No	Outcome diffrence
1717	Zhu D, Asnani PU, Zurbrügg C, et al. Improving municipal solid waste management in India, 2008, http://www.india environmentportal.org.in/files/swm_in_india.pdf	No	Outcome diffrence
1718	Zhu D, Asnani PU, Zurbrügg C, et al. Improving municipal solid waste management in India, 2008, http://www.india environmentportal.org.in/files/swm_in_india.pdf	No	Outcome diffrence
1719	Zhu D, Asnani PU, Zurbrügg C, et al. Improving municipal solid waste management in India, 2008, http://www.india environmentportal.org.in/files/swm_in_india.pdf	No	Outcome diffrence
1720	Zhu D, Asnani PU, Zurbrügg C, et al. Improving municipal solid waste management in India, 2008, http://www.india environmentportal.org.in/files/swm_in_india.pdf	No	Outcome diffrence
1721	Zhu D, Asnani PU, Zurbrügg C, et al. Improving municipal solid waste management in India, 2008, http://www.india environmentportal.org.in/files/swm_in_india.pdf	No	Outcome diffrence
1722	Zhu D, Asnani PU, Zurbrügg C, et al. Improving municipal solid waste management in India, 2008, http://www.india environmentportal.org.in/files/swm_in_india.pdf	No	Outcome diffrence
1723	Zhu D, Asnani PU, Zurbrügg C, et al. Improving municipal solid waste management in India, 2008, http://www.india environmentportal.org.in/files/swm_in_india.pdf	No	Outcome diffrence
1724	Zhu D, Asnani PU, Zurbrügg C, et al. Improving municipal solid waste management in India, 2008, http://www.india environmentportal.org.in/files/swm_in_india.pdf	No	Outcome diffrence
1725	Zhu D, Asnani PU, Zurbrügg C, et al. Improving municipal solid waste management in India, 2008, http://www.india environmentportal.org.in/files/swm_in_india.pdf	No	Outcome diffrence
1726	Zhu D, Asnani PU, Zurbrügg C, et al. Improving municipal solid waste management in India, 2008, http://www.india environmentportal.org.in/files/swm_in_india.pdf	No	Outcome diffrence
1727	Zhu D, Asnani PU, Zurbrügg C, et al. Improving municipal solid waste management in India, 2008, http://www.india environmentportal.org.in/files/swm_in_india.pdf	No	Outcome diffrence
1728	Zhu D, Asnani PU, Zurbrügg C, et al. Improving municipal solid waste management in India, 2008, http://www.india environmentportal.org.in/files/swm_in_india.pdf	No	Outcome diffrence
1729	Zhu D, Asnani PU, Zurbrügg C, et al. Improving municipal solid waste management in India, 2008, http://www.india environmentportal.org.in/files/swm_in_india.pdf	No	Outcome diffrence
1730	Zhu D, Asnani PU, Zurbrügg C, et al. Improving municipal solid waste management in India, 2008, http://www.india environmentportal.org.in/files/swm_in_india.pdf	No	Outcome diffrence
1731	Zhu D, Asnani PU, Zurbrügg C, et al. Improving municipal solid waste management in India, 2008, http://www.india environmentportal.org.in/files/swm_in_india.pdf	No	Outcome diffrence
1732	Zhu D, Asnani PU, Zurbrügg C, et al. Improving municipal solid waste management in India, 2008, http://www.india environmentportal.org.in/files/swm_in_india.pdf	No	Outcome diffrence
1733	Zhu D, Asnani PU, Zurbrügg C, et al. Improving municipal solid waste management in India, 2008, http://www.india environmentportal.org.in/files/swm_in_india.pdf	No	Outcome diffrence
1734	Zhu D, Asnani PU, Zurbrügg C, et al. Improving municipal solid waste management in India, 2008, http://www.india environmentportal.org.in/files/swm_in_india.pdf	No	Outcome diffrence
1735	Zhu D, Asnani PU, Zurbrügg C, et al. Improving municipal solid waste management in India, 2008, http://www.india environmentportal.org.in/files/swm_in_india.pdf	No	Outcome diffrence
1736	Zhu D, Asnani PU, Zurbrügg C, et al. Improving municipal solid waste management in India, 2008, http://www.india environmentportal.org.in/files/swm_in_india.pdf	No	Outcome diffrence
1737	Zhu D, Asnani PU, Zurbrügg C, et al. Improving municipal solid waste management in India, 2008, http://www.india environmentportal.org.in/files/swm_in_india.pdf	No	Outcome diffrence
1738	Zhu D, Asnani PU, Zurbrügg C, et al. Improving municipal solid waste management in India, 2008, http://www.india environmentportal.org.in/files/swm_in_india.pdf	No	Outcome diffrence
1739	Zhu D, Asnani PU, Zurbrügg C, et al. Improving municipal solid waste management in India, 2008, http://www.india environmentportal.org.in/files/swm_in_india.pdf	No	Outcome diffrence
1740	Zhu D, Asnani PU, Zurbrügg C, et al. Improving municipal solid waste management in India, 2008, http://www.india environmentportal.org.in/files/swm_in_india.pdf	No	Outcome diffrence
1741	Zhu D, Asnani PU, Zurbrügg C, et al. Improving municipal solid waste management in India, 2008, http://www.india environmentportal.org.in/files/swm_in_india.pdf	No	Outcome diffrence
1742	Zhu D, Asnani PU, Zurbrügg C, et al. Improving municipal solid waste management in India, 2008, http://www.india environmentportal.org.in/files/swm_in_india.pdf	No	Outcome diffrence
1743	Zhu D, Asnani PU, Zurbrügg C, et al. Improving municipal solid waste management in India, 2008, http://www.india environmentportal.org.in/files/swm_in_india.pdf	No	Outcome diffrence
1744	Zhu D, Asnani PU, Zurbrügg C, et al. Improving municipal solid waste management in India, 2008, http://www.india environmentportal.org.in/files/swm_in_india.pdf	No	Outcome diffrence
1745	Zhu D, Asnani PU, Zurbrügg C, et al. Improving municipal solid waste management in India, 2008, http://www.india environmentportal.org.in/files/swm_in_india.pdf	No	Outcome diffrence
1746	Zhu D, Asnani PU, Zurbrügg C, et al. Improving municipal solid waste management in India, 2008, http://www.india environmentportal.org.in/files/swm_in_india.pdf	No	Outcome diffrence
1747	Zhu D, Asnani PU, Zurbrügg C, et al. Improving municipal solid waste management in India, 2008, http://www.india environmentportal.org.in/files/swm_in_india.pdf	No	Outcome diffrence
1748	Zhu D, Asnani PU, Zurbrügg C, et al. Improving municipal solid waste management in India, 2008, http://www.india environmentportal.org.in/files/swm_in_india.pdf	No	Outcome diffrence
1749	Zhu D, Asnani PU, Zurbrügg C, et al. Improving municipal solid waste management in India, 2008, http://www.india environmentportal.org.in/files/swm_in_india.pdf	No	Outcome diffrence
1750	Zhu D, Asnani PU, Zurbrügg C, et al. Improving municipal solid waste management in India, 2008, http://www.india environmentportal.org.in/files/swm_in_india.pdf	No	Outcome diffrence
1751	Zhu D, Asnani PU, Zurbrügg C, et al. Improving municipal solid waste management in India, 2008, http://www.india environmentportal.org.in/files/swm_in_india.pdf	No	Outcome diffrence
1752	Zhu D, Asnani PU, Zurbrügg C, et al. Improving municipal solid waste management in India, 2008, http://www.india environmentportal.org.in/files/swm_in_india.pdf	No	Outcome diffrence
1753	Zhu D, Asnani PU, Zurbrügg C, et al. Improving municipal solid waste management in India, 2008, http://www.india environmentportal.org.in/files/swm_in_india.pdf	No	Outcome diffrence
1754	Zhu D, Asnani PU, Zurbrügg C, et al. Improving municipal solid waste management in India, 2008, http://www.india environmentportal.org.in/files/swm_in_india.pdf	No	Outcome diffrence
1755	Zhu D, Asnani PU, Zurbrügg C, et al. Improving municipal solid waste management in India, 2008, http://www.india environmentportal.org.in/files/swm_in_india.pdf	No	Outcome diffrence
1756	Zhu D, Asnani PU, Zurbrügg C, et al. Improving municipal solid waste management in India, 2008, http://www.india environmentportal.org.in/files/swm_in_india.pdf	No	Outcome diffrence
1757	Zhu D, Asnani PU, Zurbrügg C, et al. Improving municipal solid waste management in India, 2008, http://www.india environmentportal.org.in/files/swm_in_india.pdf	No	Outcome diffrence
1758	Zhu D, Asnani PU, Zurbrügg C, et al. Improving municipal solid waste management in India, 2008, http://www.india environmentportal.org.in/files/swm_in_india.pdf	No	Outcome diffrence
1759	Zhu D, Asnani PU, Zurbrügg C, et al. Improving municipal solid waste management in India, 2008, http://www.india environmentportal.org.in/files/swm_in_india.pdf	No	Outcome diffrence
1760	Zhu D, Asnani PU, Zurbrügg C, et al. Improving municipal solid waste management in India, 2008, http://www.india environmentportal.org.in/files/swm_in_india.pdf	No	Outcome diffrence
1761	Zhu D, Asnani PU, Zurbrügg C, et al. Improving municipal solid waste management in India, 2008, http://www.india environmentportal.org.in/files/swm_in_india.pdf	No	Outcome diffrence
1762	Zhu D, Asnani PU, Zurbrügg C, et al. Improving municipal solid waste management in India, 2008, http://www.india environmentportal.org.in/files/swm_in_india.pdf	No	Outcome diffrence
1763	Zhu D, Asnani PU, Zurbrügg C, et al. Improving municipal solid waste management in India, 2008, http://www.india environmentportal.org.in/files/swm_in_india.pdf	No	Outcome diffrence
1764	Zhu D, Asnani PU, Zurbrügg C, et al. Improving municipal solid waste management in India, 2008, http://www.india environmentportal.org.in/files/swm_in_india.pdf	No	Outcome diffrence
1765	Zhu D, Asnani PU, Zurbrügg C, et al. Improving municipal solid waste management in India, 2008, http://www.india environmentportal.org.in/files/swm_in_india.pdf	No	Outcome diffrence
1766	Zhu D, Asnani PU, Zurbrügg C, et al. Improving municipal solid waste management in India, 2008, http://www.india environmentportal.org.in/files/swm_in_india.pdf	No	Outcome diffrence
1767	Zhu D, Asnani PU, Zurbrügg C, et al. Improving municipal solid waste management in India, 2008, http://www.india environmentportal.org.in/files/swm_in_india.pdf	No	Outcome diffrence
1768	Zhu D, Asnani PU, Zurbrügg C, et al. Improving municipal solid waste management in India, 2008, http://www.india environmentportal.org.in/files/swm_in_india.pdf	No	Outcome diffrence
1769	Zhu D, Asnani PU, Zurbrügg C, et al. Improving municipal solid waste management in India, 2008, http://www.india environmentportal.org.in/files/swm_in_india.pdf	No	Outcome diffrence
1770	Zhu D, Asnani PU, Zurbrügg C, et al. Improving municipal solid waste management in India, 2008, http://www.india environmentportal.org.in/files/swm_in_india.pdf	No	Outcome diffrence
1771	Zhu D, Asnani PU, Zurbrügg C, et al. Improving municipal solid waste management in India, 2008, http://www.india environmentportal.org.in/files/swm_in_india.pdf	No	Outcome diffrence
1772	Zhu D, Asnani PU, Zurbrügg C, et al. Improving municipal solid waste management in India, 2008, http://www.india environmentportal.org.in/files/swm_in_india.pdf	No	Outcome diffrence
1773	Zhu D, Asnani PU, Zurbrügg C, et al. Improving municipal solid waste management in India, 2008, http://www.india environmentportal.org.in/files/swm_in_india.pdf	No	Outcome diffrence
1774	Zhu D, Asnani PU, Zurbrügg C, et al. Improving municipal solid waste management in India, 2008, http://www.india environmentportal.org.in/files/swm_in_india.pdf	No	Outcome diffrence
1775	Zhu D, Asnani PU, Zurbrügg C, et al. Improving municipal solid waste management in India, 2008, http://www.india environmentportal.org.in/files/swm_in_india.pdf	No	Outcome diffrence
1776	Zhu D, Asnani PU, Zurbrügg C, et al. Improving municipal solid waste management in India, 2008, http://www.india environmentportal.org.in/files/swm_in_india.pdf	No	Outcome diffrence
1777	Zhu D, Asnani PU, Zurbrügg C, et al. Improving municipal solid waste management in India, 2008, http://www.india environmentportal.org.in/files/swm_in_india.pdf	No	Outcome diffrence
1778	Zhu D, Asnani PU, Zurbrügg C, et al. Improving municipal solid waste management in India, 2008, http://www.india environmentportal.org.in/files/swm_in_india.pdf	No	Outcome diffrence
1779	Zhu D, Asnani PU, Zurbrügg C, et al. Improving municipal solid waste management in India, 2008, http://www.india environmentportal.org.in/files/swm_in_india.pdf	No	Outcome diffrence
1780	Zhu D, Asnani PU, Zurbrügg C, et al. Improving municipal solid waste management in India, 2008, http://www.india environmentportal.org.in/files/swm_in_india.pdf	No	Outcome diffrence
1781	Zhu D, Asnani PU, Zurbrügg C, et al. Improving municipal solid waste management in India, 2008, http://www.india environmentportal.org.in/files/swm_in_india.pdf	No	Outcome diffrence
1782	Zhu D, Asnani PU, Zurbrügg C, et al. Improving municipal solid waste management in India, 2008, http://www.india environmentportal.org.in/files/swm_in_india.pdf	No	Outcome diffrence
1783	Zhu D, Asnani PU, Zurbrügg C, et al. Improving municipal solid waste management in India, 2008, http://www.india environmentportal.org.in/files/swm_in_india.pdf	No	Outcome diffrence
1784	Zhu D, Asnani PU, Zurbrügg C, et al. Improving municipal solid waste management in India, 2008, http://www.india environmentportal.org.in/files/swm_in_india.pdf	No	Outcome diffrence
1785	Zhu D, Asnani PU, Zurbrügg C, et al. Improving municipal solid waste management in India, 2008, http://www.india environmentportal.org.in/files/swm_in_india.pdf	No	Outcome diffrence
1786	Zhu D, Asnani PU, Zurbrügg C, et al. Improving municipal solid waste management in India, 2008, http://www.india environmentportal.org.in/files/swm_in_india.pdf	No	Outcome diffrence
1787	Zhu D, Asnani PU, Zurbrügg C, et al. Improving municipal solid waste management in India, 2008, http://www.india environmentportal.org.in/files/swm_in_india.pdf	No	Outcome diffrence
1788	Zhu D, Asnani PU, Zurbrügg C, et al. Improving municipal solid waste management in India, 2008, http://www.india environmentportal.org.in/files/swm_in_india.pdf	No	Outcome diffrence
1789	Zhu D, Asnani PU, Zurbrügg C, et al. Improving municipal solid waste management in India, 2008, http://www.india environmentportal.org.in/files/swm_in_india.pdf	No	Outcome diffrence
1790	Zhu D, Asnani PU, Zurbrügg C, et al. Improving municipal solid waste management in India, 2008, http://www.india environmentportal.org.in/files/swm_in_india.pdf	No	Outcome diffrence
1791	Zhu D, Asnani PU, Zurbrügg C, et al. Improving municipal solid waste management in India, 2008, http://www.india environmentportal.org.in/files/swm_in_india.pdf	No	Outcome diffrence
1792	Zhu D, Asnani PU, Zurbrügg C, et al. Improving municipal solid waste management in India, 2008, http://www.india environmentportal.org.in/files/swm_in_india.pdf	No	Outcome diffrence
1793	Zhu D, Asnani PU, Zurbrügg C, et al. Improving municipal solid waste management in India, 2008, http://www.india environmentportal.org.in/files/swm_in_india.pdf	No	Outcome diffrence
1794	Zhu D, Asnani PU, Zurbrügg C, et al. Improving municipal solid waste management in India, 2008, http://www.india environmentportal.org.in/files/swm_in_india.pdf	No	Outcome diffrence
1795	Zhu D, Asnani PU, Zurbrügg C, et al. Improving municipal solid waste management in India, 2008, http://www.india environmentportal.org.in/files/swm_in_india.pdf	No	Outcome diffrence
1796	Zhu D, Asnani PU, Zurbrügg C, et al. Improving municipal solid waste management in India, 2008, http://www.india environmentportal.org.in/files/swm_in_india.pdf	No	Outcome diffrence
1797	Zhu D, Asnani PU, Zurbrügg C, et al. Improving municipal solid waste management in India, 2008, http://www.india environmentportal.org.in/files/swm_in_india.pdf	No	Outcome diffrence
1798	Zhu D, Asnani PU, Zurbrügg C, et al. Improving municipal solid waste management in India, 2008, http://www.india environmentportal.org.in/files/swm_in_india.pdf	No	Outcome diffrence
1799	Zhu D, Asnani PU, Zurbrügg C, et al. Improving municipal solid waste management in India, 2008, http://www.india environmentportal.org.in/files/swm_in_india.pdf	No	Outcome diffrence
1800	Zhu D, Asnani PU, Zurbrügg C, et al. Improving municipal solid waste management in India, 2008, http://www.india environmentportal.org.in/files/swm_in_india.pdf	No	Outcome diffrence
1801	Zhu D, Asnani PU, Zurbrügg C, et al. Improving municipal solid waste management in India, 2008, http://www.india environmentportal.org.in/files/swm_in_india.pdf	No	Outcome diffrence
1802	Zhu D, Asnani PU, Zurbrügg C, et al. Improving municipal solid waste management in India, 2008, http://www.india environmentportal.org.in/files/swm_in_india.pdf	No	Outcome diffrence
1803	Zhu D, Asnani PU, Zurbrügg C, et al. Improving municipal solid waste management in India, 2008, http://www.india environmentportal.org.in/files/swm_in_india.pdf	No	Outcome diffrence
[truncated: 16,333 more rows]
